# Supplementary material for: Modeling the Sensory Characteristics of Japanese Sake Using the Sake Metabolome Analysis Method
Source: Metabolites. 2025 Aug 20;15(8):559. doi: 10.3390/metabo15080559 (PMC12388305; doi:10.3390/metabo15080559)
Supplement: Supplementary file 1 [file metabolites-15-00559-s001.zip]

Archive with 3 entries (2 files):
- metabolites-3727420-supplementary/
- metabolites-3727420-supplementary/metabolites-3727420_SupplementaryInformation.pdf
- metabolites-3727420-supplementary/metabolites-3727420_TableS5&9.xlsx
