# Supplementary material for: Modeling the Sensory Characteristics of Japanese Sake Using the Sake Metabolome Analysis Method
Source: Metabolites. 2025 Aug 20;15(8):559. doi: 10.3390/metabo15080559 (PMC12388305; doi:10.3390/metabo15080559)
Supplement: Supplementary file 1 [file metabolites-15-00559-s001.zip › metabolites-3727420-supplementary/metabolites-3727420_TableS5&9.xlsx]

## Sheet: TableS5
	Table S5. Metabolome data
			Peak-ID	Peak-2382	Peak-3587	Peak-1084	Peak-407	Peak-5919	Peak-4142	Peak-6853	Peak-4436	Peak-3021	Peak-1693	Peak-881	Peak-3537	Peak-6948	Peak-888	Peak-3348	Peak-1051	Peak-6840	Peak-6334	Peak-325	Peak-5865	Peak-3020	Peak-5907	Peak-6342	Peak-1708	Peak-1406	Peak-963	Peak-606	Peak-5728	Peak-5409	Peak-1407	Peak-7761	Peak-5290	Peak-84	Peak-6441	Peak-1074	Peak-6306	Peak-2255	Peak-2530	Peak-6279	Peak-1003	Peak-574	Peak-33	Peak-3294	Peak-727	Peak-2059	Peak-7307
			Retention Time	1.2872	1.5553	1.558	1.3355	1.6713	7.6163	7.8903	1.559	1.3183	1.2152	1.2597	1.3375	1.7198	1.7158	1.2245	7.6142	1.5527	1.7154	2.4375	1.5509	5.1052	1.339	7.6151	1.3283	1.3195	1.3184	1.273	1.1824	1.2557	5.1051	7.6156	8.0816	1.7184	1.7146	1.122	7.6652	1.335	1.5029	1.7353	5.0984	8.2194	1.3192	1.4496	4.3227	1.7191	1.5397
			m/z	102.056	447.17	285.117	69.0339	244.128	325.11	149.061	123.066	109.029	88.0402	74.0603	117.055	255.108	75.0444	116.037	85.0291	609.222	562.123	62.0598	343.123	109.029	135.065	145.05	183.086	289.091	81.0342	277.139	241.029	234.107	289.092	163.06	333.154	57.0338	347.154	284.136	247.111	99.0447	191.104	144.101	283.129	72.0813	271.083	205.08	73.0284	93.0557	157.06
			Candidate compound	L-Threonine_f/L-Glutamic acid_f_2382			Erythritol_f/D-Glucose_f/D-Mannitol_f/D-Arabitol_f/Melibiose_f/Gln-Gly_f_407			L-Phenylalanine_f_6853		D-Glucose_f_3021	L-Serine_f/L-Aspartic acid_f_1693	L-Threonine_f_881	D-Arabitol_f/Ribitol_f/Xilitol_f_3537			L-Aspartic acid_f/Asparagine_f_3348					Sakebiose/Maltose/Isomaltose/Trehalose/D-Cellobiose_5865		D-Arabitol_f/Ribitol_f/Xilitol_f_5907		D-Mannitol_1708Gln-Gly_f/Arg-Glu_f_1708					Ser-Gln/Thr-Asn/Gln-Ser_5409								D-Mannitol_f/D-Arabitol_f/Ribitol_f/Xilitol_f_2255	Ala-Thr_2530						Succinic acid_f_727
	No.	Sample ID	Replicate
	1	Y-1	1	1547.5	914.584	1287.28	1575.77	2331.17	3518.28	851.297	1027.47	1360.9	1099.29	916.087	1034.36	20336.6	704.967	1238.14	1035.33	2210.68	623.817	1124.26	735.094	1192.12	1837.55	1033.69	1465.15	1650.31	360.456	581.083	3459.05	1989.44	1486.38	1813.14	2084.27	591.226	1313.13	856.968	1436.22	1177.97	367.179	1180.58	994.734	613.498	585.481	2501.2	970.823	12337.9	1900.12
	2	Y-2	1	2000.82	767.832	1089.25	1718.15	2716.41	3047.55	920.789	887.768	1323.81	1939.05	1146.92	904.032	16913.5	652.388	2357.01	955.696	1862.21	693.735	671.021	741.049	1196.99	1622.38	947.559	2199.32	1650.27	369.522	1681.53	4322.99	1337.13	1474.69	1625.36	800.582	567.862	1095.18	397.209	1570.25	1126.47	468.507	507.767	264.106	586.642	594.398	3008.02	828.909	10272.4	1042.86
	3	Y-3	1	1164.82	801.933	889.071	1704.36	2186.64	2269.95	648.923	648.651	1368.5	962.464	597.224	1019.83	25159.6	770.798	1083.32	765.922	1965.32	519.87	603.886	1048.04	753.438	1774.71	750.773	2219.75	1607.99	387.832	518.315	2140.23	1389.79	931.318	1171.16	1847.12	606.905	1636.07	378.627	1516.55	1170.97	363.097	952.095	993.471	493.429	572.782	2099.81	1090.89	13936	1217.83
	4	Y-4	1	1750.21	1106.91	1312.84	1606.01	3039.29	3577.38	807.021	1013.53	990.697	923.108	769.133	1201.08	27238.7	817.479	1030.67	1031.34	2621.79	420.567	1151.75	979.66	1002.16	2114.76	1008.7	2470.94	1031.65	289.484	1292.56	2067.95	1861.2	1248.96	1668.43	2189.77	633.257	1785.61	440.815	1634.26	1217.13	331.575	411.83	954.78	532.724	371.945	2004.65	1061.03	15558.8	2314.22
	5	T-1	1	1163.36	649.978	679.098	1362.73	1491.28	2041.71	609.447	490.243	1183.34	783.857	483.09	659.398	23969.2	734.308	873.907	647.015	1611.82	532.404	974.744	1106.55	601.809	1156.48	650.899	1575.78	1344.21	321.044	796.289	815.116	1310.13	690.833	924.526	1466.27	602.777	1592.71	593.509	1019.17	919.59	206.389	1953.97	572.99	401.397	476.924	1334.7	966.287	13748.1	613.496
	6	T-2	1	854.846	490.887	494.699	1397.63	1751.48	1383.66	530.446	369.079	1433.07	698.83	411.826	671.438	19553.6	625.331	773.816	440.085	1185.47	658.883	1303.38	1044.84	355.245	1202.4	419.125	791.116	1795.64	375.384	382.436	1499.02	1318.82	314.583	564.857	1815.41	513.947	1338.84	513.046	1216.67	1021.66	239.291	2491.92	619.049	353.948	640.999	1871.04	1035.66	11564.9	1047.5
	7	T-3	1	1495.05	558.962	619.811	1612.94	2293.32	1019.93	867.836	446.94	1361.67	1111.45	733.843	884.045	15668.6	568.776	1187.53	351.249	1400.77	637.37	850.005	915.189	423.609	1563.14	358.69	1644.08	1719.88	377.37	1099.08	1358.98	2182.75	398.187	608.623	2872.55	483.098	1096.86	970.927	1619.91	1092.87	383.717	2949.94	1008.68	489.654	621.369	2327.2	989.842	9067.38	1232.25
	8	T-4	1	989.985	775.574	835.769	1619.67	1979.29	1592.04	671.41	634.114	1659.76	836.968	541.715	910.09	23078.6	702.323	960.737	569.013	1901.81	585.513	1401.92	999.401	599.643	1593.91	542.987	1106.11	2086.62	448.787	383.236	2596.75	1216.7	681.063	873.076	1696.62	568.399	1527.45	492.671	1115.39	1176.91	273.859	1394.51	813.928	481.793	771.984	1910.75	1134.06	13192.8	1178.02
	9	T-5	1	1141.66	397.485	401.728	1411.44	1455.48	1438.16	631.759	291.048	1261.89	761.178	563.062	972.504	19745.2	638.373	819.314	448.81	1012.06	636.895	1095.59	1040.71	411.182	1699.12	438.402	1192.49	1480.58	336.169	386.656	1064.67	1404.01	419.701	619.678	2765.59	533.955	1365.67	931.444	1201.66	1086.17	173.543	2308.1	574.205	402.339	530.014	1451.02	1124.29	11386.2	1430.22
	10	T-6	1	914.287	491.817	505.753	1509.14	1567.51	1229.44	550.882	371.918	1577.21	805.789	461.612	836.431	15464.9	548.172	895.135	392.277	1242.66	698.204	1111.69	1040.62	345.171	1506.13	392.06	799.295	2017.6	409.275	364.304	1651.77	1210.99	318.32	530.269	1973.61	470.648	1055.08	727.495	1095.79	1116.34	193.341	3030.97	516.175	373.454	724.506	1377.58	1060.89	9048.12	1149.13
	11	IS-1	1	1569.11	916.626	1148.48	1601.95	1714.98	3262.46	759.259	899.329	1311.3	1122.75	753.488	943.205	23446.6	730.928	1316.3	981.192	2285.52	567.643	729.935	902.995	989.136	1640.3	948.91	1545.61	1608.17	357.963	1291.28	2909.48	1537.3	1257.25	1645.32	1436.78	599.823	1520.21	609.333	1486.81	1105.74	425.181	1405.65	924.577	639.596	602.837	2389.3	977.861	13345.1	1252.46
	12	IS-2	1	887.165	1358.63	1893.88	1776.83	1210.34	3752.87	377.82	1492.06	1450.52	836.078	404.691	1185.56	22591.9	728.814	1031.54	1135.41	3190.14	588.572	1966.04	865.464	1125.63	2024.51	1073.57	2013.71	1823.59	399.727	506.531	2518.79	483.463	1372.02	1817.1	301.477	586.179	1467.68	202.207	713.192	1347.02	246.269	666.754	251.723	396.789	664.283	1155.21	1051.81	13083.8	1265.91
	13	IS-3	1	1342.2	626.839	874.442	1540.27	2049.37	3780.49	579.102	719.107	1421.88	1014.52	757.452	1208.85	19676.4	668.022	1207.01	1095.52	1497.23	664.213	1291.3	667.801	1319.37	2165.56	1082.75	1261.06	1782.19	388.56	1137.39	3791.71	926.576	1706.19	1835.84	719.835	557.697	1252.41	337.508	916.129	1325.57	301.966	780.12	431.68	501.195	663.523	2599.87	1032.48	11224.2	1438.22
	14	IS-4	1	1529.94	560.593	789.159	1547.97	1822.7	3898.76	671.54	624.968	1363.68	1010.83	836.036	1167.59	20685.5	666	1239.25	1108.85	1364.57	625.561	1442.16	699.481	1408.54	2084.34	1112.29	1105.08	1735.34	373.33	2124.44	3923.33	898.361	1771	1872.89	597.004	586.346	1345.42	372.289	1081.5	1222.29	409.453	798.101	566.672	607.927	635.605	3006.43	1013.51	12180.8	2073.78
	15	IS-5	1	1644.14	568.25	826.677	1512.69	2140.19	3540.94	731.485	647.09	1329.56	1122.96	920.129	1119.2	19727.1	676.514	1317.55	1044.61	1422.44	669.188	1354.58	688.073	1340.01	1922.94	1017.42	1157.83	1677.24	347.953	2238.1	3686.3	1121.87	1697.55	1776.11	795.971	570.911	1285.05	426.36	1155.71	1177.78	480.751	715	618.75	626.195	620.701	3265.58	1016.19	11593.8	1736.77
	16	IWI-1	1	1773.87	1181.51	1436.16	1453.85	2532.87	3874.81	692.937	1076.59	829.171	838.981	706.007	1128.51	26577.5	806.217	1001.42	1124.45	2837.46	431.036	978.816	1002.07	984.758	2014.82	1116.02	2309.15	840.21	242.656	1618.36	1883.75	1373.73	1232.34	1813.36	1454.31	615.192	1776.46	329.748	1248.62	1150.83	342.442	409.536	752.202	481.887	282.874	1855.42	1068.9	15087.3	1987.2
	17	KK-1	1	2200.88	1042.12	1285	1379.39	3311.42	3979.76	881.989	978.871	808.135	1028.32	914.84	957.526	27077.7	832.237	1120.87	1111.43	2504.02	419.405	1148.01	899.848	1068.11	1698.31	1109.97	2369.21	795.525	231.451	1387.45	1796.25	2238.6	1379.39	1834.68	2620.92	620.467	1744.6	515.13	1653.54	1005.52	395.907	344.463	1050.94	597.811	275.379	2285.08	978.507	14903.3	3180.41
	18	HN-1	1	1521.03	944.021	1339.99	1385.65	2209.87	4550.2	531.77	1073.03	1126.61	889.35	648.569	911.289	23941.6	753.726	999.659	1206.38	2292.23	595.52	1134.62	763.093	1172.3	1611.52	1232.61	1530.84	1275.89	304.812	660.112	1937.91	1208.16	1478.33	2088.1	1321.99	613.748	1511.21	306.332	1106.59	1011.74	247.341	384.946	381.978	416.052	474.752	1723.79	1109.39	13963.1	1693.4
	19	HN-2	1	1457.76	828.736	907.255	1616.13	2435.63	1563.56	890.619	669.561	1205.15	1008.29	704.45	999.68	23107.4	705.374	1093.9	526.861	2009.85	563.495	625.554	1036.39	555.471	1777	521.887	1871.96	1436.97	340.198	401.461	1469.64	2216.04	622.688	809.675	2719.38	551.529	1539	827.755	1590.19	1138.2	323.093	1403.35	1147.14	493.927	510.558	2131.45	967.679	13048.8	1334.11
	20	Y-5	1	1443.01	915.218	1083.43	1199.28	1668.82	3595.16	558.934	828.661	644.426	812.269	587.349	1022.21	27212.4	807.914	926.159	1038.56	2194.91	497.999	777.283	917.336	840.872	1755.08	1065.46	2207.18	574.705	189.582	432.556	1891.67	1057.23	1061.95	1689.61	1481.29	636.122	1829.82	468.44	1121.28	973.522	195.806	355.464	553.714	382.682	195.261	1158.94	943.059	15456.9	1608.09
	21	HN-3	1	1518.68	930.933	1069.43	1278.59	1722.09	3225.41	626.9	783.449	738.502	888.355	653.861	1049.7	28365.1	826.218	982.471	967.329	2253.96	471.482	825.695	967.535	844.087	1848.26	974.174	2210.56	672.55	221.464	373.078	1872.25	1339.81	1010.7	1529.55	1708.51	661.4	1930.39	648.744	1187.69	1018.01	219.581	379.467	637.712	415.267	249.176	1338.13	974.066	15911.5	1799.89
	22	HS-1	1	970.149	1038.23	1246.58	1329.92	1006.06	4476.65	391.786	966.091	707.27	530.13	319.96	1099.48	27940.1	834.572	632.477	1235.62	2477.22	479.529	1169.76	882.015	953.457	1896.48	1234.58	2494.47	670.539	217.11	514.706	1920.89	397.688	1180.03	2055.35	603.674	651.407	1873.79	203.726	751.311	1052.7	109.157	421.281	190.179	453.061	250.365	701.132	1013.8	15599.5	1318.9
	23	G-1	1	1607.61	923.484	1088.93	1246.04	1738.11	3318.34	699.065	804.641	730.385	939.403	699.935	993.096	28119.5	819.556	1040.05	975.946	2193.48	470.362	817.953	902.126	848.552	1782.06	957.153	2142.87	691.49	221.672	393.643	1663.14	1597.44	1039.67	1558.44	2320.03	627.868	1869.26	918.122	1294.81	977.841	233.301	368.708	768.319	460.803	245.895	1441.44	954.983	15144.4	1822.29
	24	Y-6	1	1061.56	765.156	850.002	1308.69	1831.32	3572.19	561.665	624.49	909.14	668.822	397.773	714.918	25004.5	753.499	762.606	1068.4	1888.49	507.955	607.344	1100.05	826.048	1259.76	1038.13	2320.1	933.819	264.258	393.112	1186.77	1157.11	1002.43	1691.8	1533	590.336	1686.66	416.187	1096.47	922.432	181.06	235.901	471.261	329.075	347.411	952.922	831.743	13723.5	1162.5
	25	Y-7	1	877.079	211.912	206.49	1620.45	1258.9	1418.2	603.946	135.611	1547.37	761.814	417.803	484.722	13214.6	486.198	892.502	443.097	512.114	688.422	620.074	1033.8	311.984	872.376	444.626	1898.19	2032.75	422.817	292.265	2248.12	1026.78	263.881	579.77	1394.21	432.267	898.084	632.108	1181.32	936.758	206.179	3217.27	408.652	370.201	753.96	1651.35	869.379	7305.27	1323.1
	26	T-7	1	1561.1	751.855	852.491	1687.94	2164.29	1893.28	862.742	616.261	1230.75	979.675	590.256	1250.41	23776.7	733.328	1135.3	642.439	1842.99	577.776	872.575	1032.72	582.223	2219.63	614.773	2247.03	1460.85	351.14	506.107	2181.86	2090.15	632.191	922.174	1663.85	578.813	1616.19	957.408	1543.02	1365.73	312.291	509.171	906.5	444.203	548.001	2087.43	857.183	13419.6	1548.12
	1	Y-1	2	1565.49	911.585	1323.04	1498.12	2223.7	3394.64	840.981	1020.09	1293.69	1080.7	932.786	988.273	20361.4	688.371	1212.6	1003.47	2088.51	599.363	1071.34	775.502	1172.78	1750.35	984.179	1403.17	1572.07	358.171	552.528	3316.65	1956.56	1513.49	1778.55	1972.28	567.603	1330.54	814.21	1380.47	1118.9	343.222	1117.61	970.565	605.753	581.958	2351.31	1021.03	11893.1	1812.18
	2	Y-2	2	1967.17	766.665	1122.07	1677.18	2579.22	2993.36	903.675	884.249	1268.72	1861.38	1148.38	872.918	17256.4	622.746	2290.14	958.41	1783.06	656.94	676.183	768.387	1104.78	1506.9	941.802	2092.84	1566.54	359.647	1640.68	4064.78	1311.39	1459.47	1640.18	753.556	513.893	1054.95	382.147	1489.97	1092.17	439.643	488.197	247.913	605.606	586.684	2850.82	868.831	9915.83	977.901
	3	Y-3	2	1146.02	782.03	905.954	1669.39	2093.58	2235.77	629.046	651.247	1292.14	908.302	598.272	977.718	25132.4	736.016	1041.75	740.312	1915.07	519.582	605.267	1077.6	743.805	1722.86	726.44	2134.23	1539.09	364.496	511.604	2066.67	1341.75	903.58	1172.1	1809.62	577.092	1642.5	360.324	1395.67	1109.91	355.508	900.394	956.209	486.368	559.798	1924.82	1059.15	14040.8	1137.14
	4	Y-4	2	1732.13	1106.3	1358.59	1541.89	2874.12	3410.64	768.39	1020.34	943.719	912.332	785.828	1143.67	26846	761.273	992.436	972.884	2569.08	424.262	1112.48	1026.3	953.763	1993.07	974.972	2322.53	1024.94	270.08	1214.11	1967.5	1787.39	1242.92	1609.82	2094.22	612.787	1735.4	419.051	1522.88	1143.16	311.173	407.231	936.315	536.518	361.94	1859.63	1063.36	14731.2	2182.7
	5	T-1	2	1167.05	639.722	674.696	1301.63	1414.25	2010.65	580.751	483.403	1148.9	759.349	471.893	639.091	23458.2	712.739	805.052	623.442	1558.5	554.897	919.411	1146.93	566.045	1107.28	595.309	1497.72	1311.79	319.118	757.622	781.709	1223.81	667.503	942.631	1366.01	564.869	1545.42	569.625	939.834	904.499	191.332	1872.65	524.174	401.458	464.723	1225.39	884.58	12923.1	567.295
	6	T-2	2	830.937	481.805	495.775	1331.64	1624.4	1407.34	519.805	346.301	1400.69	682.573	404.35	644.734	19933.4	611.275	764.205	423.101	1158.84	636.113	1263.14	1085.68	340.312	1135.17	427.05	754.533	1722.91	371.997	366.858	1452.25	1238.71	308.69	579.461	1745.32	524.184	1380.72	496.114	1108.78	974.88	232.302	2492.21	603.428	337.875	625.713	1726.01	1035.46	11204.8	1020.26
	7	T-3	2	1437.01	575.323	628.122	1553.09	2180.53	1017.22	828.81	432.401	1310.15	1049.41	708.124	826.732	15943.5	541.306	1158.5	341.358	1335.94	645.206	828.296	936.1	393.996	1477.58	331.554	1534.47	1635.95	354.627	1038.14	1306.65	2064.89	393.8	590.801	2661.95	456.428	1042.34	919.253	1477.25	1033.06	374.082	2781.73	960.46	478.315	592.207	2141.04	946.885	8643.56	1131.42
	8	T-4	2	968.255	783.286	871.587	1562.28	1913.06	1601.75	672.147	615.19	1550.3	843.062	548.248	887.539	23183.9	691.133	957.148	536.917	1849.25	580.693	1384.89	1019.45	578.316	1559.1	535.397	1079.27	1990.66	418.809	383.096	2488.58	1214.83	692.431	881.191	1619.68	530.474	1548	483.164	1056.73	1119.63	273.7	1330.09	771.98	459.362	742.666	1839.4	1094.36	12757.6	1131.17
	9	T-5	2	1087.12	399.25	408.765	1408.88	1389.91	1425.99	587.742	281.781	1228.94	723.923	524.293	910.179	19421.9	622.675	784.402	419.973	964.321	645.066	1042.57	1064.75	399.334	1632.85	430.697	1148.89	1457.72	324.168	352.465	988.039	1273.84	415.151	600.565	2538.78	518.725	1328.79	869.011	1109.12	1052.45	164.37	2191.65	539.641	370.011	524.951	1356.89	1134.96	10986.3	1356.3
	10	T-6	2	880.371	477.428	530.012	1477.57	1507.96	1208.85	558.95	364.209	1542.59	758.004	444.844	818.642	15437.2	550.433	840.145	369.564	1192.34	693.357	1082.06	1053.39	336.68	1430.07	377.012	780.364	1946.43	427.643	353.774	1568.59	1177.21	312.746	544.741	1931.32	463.477	1027.34	691.723	1001.55	1087.59	192.675	3029.05	487.266	372.944	726.648	1368.11	1049.68	9148.31	1096.23
	11	IS-1	2	1566.1	897.726	1168.55	1515.45	1650.9	3128.5	771.322	885.717	1285.89	1111.44	741.301	933.62	23336.6	704.592	1298.06	983.578	2152.06	561.346	713.903	920.884	964.771	1595.9	902.889	1463.04	1556.95	355.361	1250.22	2837.51	1511.9	1275.97	1626.76	1368.17	568.07	1518.46	574.075	1399.14	1054.37	417.756	1316.34	909.518	644.134	581.768	2253.17	982.532	13660	1166.07
	12	IS-2	2	911.633	1321.45	1929.56	1770.36	1204.43	3728.2	385.001	1487.47	1435.09	813.819	412.278	1149.35	23316.9	752.714	1023.14	1090.17	3052.08	570.152	1912.16	903.628	1084.6	2000.2	1062.77	1978.49	1759.76	401.35	491.532	2457.62	476.719	1419.35	1832.22	297.336	603.774	1439.32	186.293	657.001	1292.65	250.248	631.507	253.798	409.494	668.584	1094.69	1054.56	12646.5	1234.63
	13	IS-3	2	1339.24	629.736	898.453	1582.14	1983.97	3803.88	584.683	720.974	1411.04	999.01	757.792	1188.24	19857.6	673.016	1180.19	1096.01	1472.43	680.283	1263.55	705.272	1302.63	2108.65	1044.38	1227.75	1751.31	380.564	1141.52	3659.05	903.517	1702.38	1863.79	661.707	558.022	1229.63	308.897	865.529	1254.88	316.492	780.012	432.048	515.267	670.655	2479.2	1009.04	11602	1386.09
	14	IS-4	2	1478.05	566.32	806.059	1513.92	1746.38	3854.39	692.553	627.521	1371.41	1008.93	818.759	1129.78	20644.1	688.198	1182.8	1074.33	1329.13	651.981	1400.07	734.701	1336.32	1976.09	1065.36	1063.86	1691.67	363.897	2068.5	3797	868.009	1743.87	1905.43	585.956	572.241	1301.05	357.068	1029.66	1175.24	433.151	764.741	550.492	578.977	624.997	2906.08	1047.58	11941.5	1982.57
	15	IS-5	2	1650.73	589.938	807.165	1480.59	2026.62	3595.92	726.409	647.524	1329.53	1099.04	899.855	1077.75	19468.2	676.214	1289.16	1024.09	1352.83	643.822	1307.43	700.096	1247.01	1876.03	1012.55	1090.22	1627.78	354.232	2161.79	3700.56	1105.55	1707.77	1802.47	731.378	585.428	1227.93	414.336	1123.94	1132.9	473.269	708.792	575.802	641.448	604.411	3119.59	1009.9	11776.2	1646.32
	16	IWI-1	2	1769.11	1191.59	1521.23	1426.3	2436.85	4065.27	690.561	1132.43	772.418	860.059	707.977	1119.66	27038.8	791.774	974.231	1083.14	2773.62	437.217	961.918	974.207	971.167	1930.64	1104.09	2227.12	804.049	243.948	1583.06	1850.83	1358.31	1241.23	1922.32	1445.14	611.315	1739.82	320.468	1229.47	1105.43	346.393	393.548	765.317	459.853	273.679	1775.87	1089.18	15541.7	1883.19
	17	KK-1	2	2165.95	1045.32	1306.17	1367.2	3157.46	4166.67	860.053	984.89	780.791	960.75	922.986	940.083	25946.6	793.687	1076.17	1097.27	2403.26	444.125	1105.27	954.114	996.711	1579.89	1110.43	2305.63	792.619	220.313	1310.16	1714.16	2170.37	1347.5	1941.65	2383.02	627.829	1696.22	503.447	1503.06	967.754	392.125	336.76	1062.45	566.288	283.166	2098.05	959.646	14765.7	2890.57
	18	HN-1	2	1464.09	963.162	1353.54	1375	2145.63	4544.03	500.056	1036.76	1110.67	847.056	621.473	899.389	23346.4	738.747	941.787	1158.53	2161.36	602.798	1053.39	770.697	1148.65	1522.39	1193.09	1423.04	1268.74	301.022	623.723	1847.99	1153.91	1481.35	2143.21	1241.93	600.851	1470.89	319.959	1071.12	992.184	240.139	348.965	378.7	397.798	469.151	1618.44	1076.96	13502.1	1611.36
	19	HN-2	2	1459.04	838.18	921.954	1597.72	2396.97	1590.93	853.443	660.245	1187.97	977.553	696.217	998.823	22831.6	704.412	1068.27	517.948	1977.22	561.737	602.553	1086.09	545.528	1712.12	518.577	1759.02	1392.1	343.435	393.547	1452.77	2096.38	636.754	816.167	2598.22	526.887	1489.31	788.138	1526.71	1097.55	307.49	1363.16	1149.08	530.706	507.779	2000.03	986.284	12690.4	1283.58
	20	Y-5	2	1432.17	931.882	1118.75	1161.74	1565.47	3684.55	547.982	814.005	621.127	797.26	588.616	989.03	28113.7	801.502	903.971	1014.22	2184.03	483.274	764.178	974.327	856.94	1705.51	1048.57	2154.07	566.018	196.734	421.494	1775.34	1018.17	1071.02	1725.31	1446.75	587.394	1775.25	475.218	1113.73	939.721	191.557	351.598	520.222	376.294	197.925	1112.31	967.849	15293.1	1539.23
	21	HN-3	2	1539.79	941.688	1093.29	1284.32	1682.97	3285.44	652.106	800.529	729.155	872.726	625.549	1019.38	29599.6	824.725	970.62	942.06	2168.16	439.48	821.43	1022.82	807.378	1781.61	943.613	2168.11	702.763	203.303	372.615	1863.51	1289.26	1040.96	1599.59	1646.9	613.526	1917.64	625.153	1173.58	962.822	225.554	366.278	641.237	405.597	248.204	1301.1	981.294	16488.4	1755.7
	22	HS-1	2	1020.17	1036.02	1319.18	1337.97	956.625	4516.69	377.839	936.948	751.605	524.166	338.892	1046.22	28822.9	821.373	619.56	1207.61	2382.04	475.579	1166.54	924.192	932.307	1837.9	1194.3	2385.53	709.701	225.975	510.476	1865.85	403.537	1196.15	2067.89	593.39	630.927	1827.62	200.393	714.476	1033.16	101.546	403.99	183.991	452.596	256.515	671.052	1037.92	16152.3	1271.9
	23	G-1	2	1655.77	943.413	1123.15	1271.36	1833.89	3499.71	736.877	839.193	749.068	941.089	748.881	1035.56	28377.7	826.648	1065.69	984.269	2220.7	464.462	826.456	947.498	891.971	1776.12	994.48	2160.11	688.795	219.673	402.522	1701.27	1623.39	1079.72	1660.68	2422.41	619.579	1894.8	931.588	1382.66	979.703	239.079	371.585	794.894	482.847	250.431	1555.53	983.521	15849.7	1802.35
	24	Y-6	2	1034.88	766.705	837.417	1285.86	1828.5	3688.9	534.776	613.192	910.002	676.816	410.051	694.953	25059.1	795.409	747.891	1018.22	1848.42	530.835	594.059	1117.29	813.619	1214.18	1044.22	2286.07	943.477	250.753	389.586	1166.63	1085.91	1019.64	1721.5	1513.6	618.1	1662.67	380.581	1115.48	916.237	175.555	226.411	491.516	303.696	328.956	998.842	840.984	13812.5	1090.44
	25	Y-7	2	862.564	214.939	216.706	1595.07	1307.69	1509.29	639.265	139.504	1551.85	751.586	417.529	494.646	12975.9	512.538	860.846	450.965	513.549	719.544	648.994	1080.28	305.701	852.186	450.186	1836.46	1976.46	422.831	284.928	2203.79	1029.68	257.923	640.223	1396.37	444.276	883.994	601.12	1237.25	940.29	211.856	3259.35	415.951	367.186	746.143	1761.21	904.106	7800.22	1293.74
	26	T-7	2	1579	768.682	852.088	1707.18	2194.54	1953.27	864.599	624.822	1239.76	973.237	584.795	1247.87	23657.1	726.835	1125.98	628.376	1909.42	596.051	867.805	1047.76	590.021	2251.24	625.724	2245.87	1425.67	346.637	494.014	2157.16	2109.73	684.542	966.271	1645.29	567.574	1613.25	1001.69	1595.11	1389.46	309.45	496.527	962.948	426.38	535.765	2193.81	877.798	13027.1	1540.95
	1	Y-1	3	1520.49	920.484	1283.5	1527.53	2281.77	3530.94	832.062	1039.13	1303.98	1062.52	902.849	1004.16	20461.8	690.88	1186.69	995.619	2056.81	601.274	1076.72	753.969	1153.32	1708.59	1002.32	1341.43	1515.3	354.439	543.765	3176.69	1898.31	1492.62	1774.2	1976.4	569.521	1221.43	817.695	1414.86	1117.87	372.101	1138.07	1004.75	620.628	573.282	2453.33	1005.17	12115.3	1773.32
	2	Y-2	3	1974.19	773.879	1092.48	1693.09	2527.12	3060.66	889.405	906.75	1313.51	1889.26	1119.05	874.576	16993.4	626.22	2295.21	964.953	1771.17	673.887	638.25	760.896	1132.38	1525.82	939.71	2051.69	1528.4	360.162	1643.22	3995.47	1320.28	1407.33	1639.86	768.264	539	994.429	380.98	1578.35	1062.51	476.613	475.405	266.06	606.345	573.094	2886.67	893.767	10407.7	977.515
	3	Y-3	3	1112.42	813.422	891.046	1639.64	2084.97	2322.15	642.769	659.686	1300.39	928.43	589.169	991.073	25061.1	749.077	1045.81	740.569	1833.04	521.35	586.398	1036.01	746.11	1682.82	719.587	2067.92	1502.72	368.889	492.123	2089.8	1325.02	890.239	1181.78	1771.04	571.526	1631.6	366.649	1462.43	1108.47	360.643	930.368	960.778	472.439	565.214	2013.96	1097.28	14487.9	1109.35
	4	Y-4	3	1701.7	1090.48	1355.57	1561.52	2900.29	3565	764.043	1037.7	948.349	909.051	776.796	1164.85	26379.7	802.255	998.537	991.818	2521.96	417.626	1108.94	966.895	952.446	1947.12	989.074	2293.23	975.8	275.255	1222.3	1956.62	1782.74	1216.55	1674.78	2049.32	601.41	1671.56	425.56	1543.14	1119.73	320.719	417.138	956.871	501.94	366.761	1952.22	1109.58	15308.7	2154.72
	5	T-1	3	1145.46	626.972	667.649	1321.53	1457.34	2032.38	577.193	489.487	1124.99	749.755	459.104	606.984	22946.7	727.022	821.972	622.51	1513.26	547.64	931.943	1120.82	572.179	1065.66	609.727	1458.47	1266.84	308.027	727.03	767.979	1214.57	652.152	937.298	1385.52	583.536	1500.86	548.8	987.371	876.178	196	1847.8	533.269	386.589	453.342	1241	953.464	13123.9	556.718
	6	T-2	3	852.553	482.097	507.86	1339.63	1680.56	1415.85	524.572	372.039	1351	708.787	417.662	635.342	18997	604.457	769.203	410.915	1124.92	646.852	1253.37	1036.43	323.925	1102.62	423.502	722.206	1672.73	367.158	373.553	1423.39	1259.66	318.103	569.766	1756.62	497.747	1277.27	474.01	1161.45	973.847	227.684	2401.35	611.66	340.606	613.853	1786.39	1068.01	11409.6	988.693
	7	T-3	3	1471.48	548.947	616.875	1572.57	2193.51	1028.71	838.788	446.842	1342.18	1042.65	696.673	833.447	15971.5	540.313	1128.28	341.789	1317.97	649.054	847.358	904.914	393.738	1431.71	341.741	1505.2	1585.32	364.179	1042.35	1278.36	2040.15	397.914	578.597	2620.49	455.863	1003.2	923.61	1534.32	1055.37	379.887	2795.43	910.821	489.555	595.109	2244.95	959.791	9305.88	1161.75
	8	T-4	3	968.847	782.402	861.799	1589	1965.69	1603.23	670.385	626.913	1603.69	808.579	547.432	864.51	21954.3	701.728	917.761	523.372	1792.95	566.913	1376.49	1024.44	598.693	1525.55	545.001	1039.5	1934.77	423.186	371.734	2494.07	1186.16	654.288	876.787	1650.57	552.411	1465.14	464.772	1102.42	1103.53	273.397	1343.46	785.461	459.436	756.245	1886.93	1166.81	12355.5	1087.22
	9	T-5	3	1119.01	403.474	405.24	1410.01	1415.79	1460.16	616.908	294.802	1234.83	724.948	530.35	922.92	19773.3	620.167	778.216	426.704	935.958	645.561	1112.82	1030.87	432.568	1609.48	424.671	1132.4	1420.12	337.513	379.163	982.318	1328.66	436.21	616.929	2596.51	503.193	1283.72	886.079	1180.26	1035.9	172.664	2289.31	572.412	391.737	518.59	1396.6	1127.54	11539.1	1362.48
	10	T-6	3	911.159	500.798	529.224	1483.27	1497.93	1238.89	535.267	372.621	1510.47	770.666	477.566	800.641	15366.7	533.442	862.736	385.822	1181.44	685.378	1071.06	1024.2	349.243	1383.52	364.404	743.138	1903.11	390.479	366.982	1525.3	1211.73	312.227	550.218	1918.75	467.022	1041.23	689.743	1047.31	1053.15	201.284	3067.29	507.819	375.449	716.63	1408.38	1039.98	9029.76	1066.63
	11	IS-1	3	1557.09	901.106	1137.61	1542.33	1727.46	3248.22	756.512	895.546	1284.24	1114.45	742.139	886.233	23031.3	750.939	1271.58	923.83	2101.71	564.631	668.064	874.362	962.705	1552.27	897.425	1444.41	1515.93	345.8	1244.31	2729.63	1542.18	1245.3	1671.32	1386.38	603.155	1429.31	558.602	1433.93	1062.9	411.414	1351.77	937.77	586.602	558.038	2320.45	990.621	13453.3	1156.95
	12	IS-2	3	914.123	1328.72	1914.01	1787.61	1208.17	3820.93	393.608	1508.2	1396.39	821.711	412.026	1124.56	22233.4	703.997	1016.26	1124.96	3040.28	549.372	1908.05	862.043	1100.42	1939.74	1064.95	1893.25	1752.99	394.574	496.555	2415	471.701	1414.28	1899.21	276.754	606.768	1401.59	193.892	696.86	1239.92	255.527	643.176	257.341	393.309	653.503	1114.4	1055.61	12935.7	1228.51
	13	IS-3	3	1341.34	628.896	891.924	1545.17	1991.87	3810.76	565.55	706.974	1367.25	995.67	756.61	1165.92	19218.5	675.909	1133.17	1097.11	1448.37	674.088	1301.95	656.917	1335.46	2024.26	1054.36	1152.2	1673.66	374.445	1137.57	3690.6	901.218	1682.69	1915.18	682.795	570.742	1170.67	328.393	851.986	1198.05	321.024	753.372	436.735	531.058	631.414	2489.16	1035.41	11326.2	1327.62
	14	IS-4	3	1500.41	557.074	815.909	1535.96	1756	3871.56	683.789	644.367	1347.09	1010.73	826.203	1146.04	20161.9	673.947	1155.45	1103.14	1323.19	617.48	1424.75	689.412	1367.74	1980.52	1050.25	1034	1656.34	375.3	2070.88	3732.96	886.432	1742.01	1869.14	618.613	563.152	1237.99	357.425	1035.2	1191.84	429.044	771.663	571.535	623.968	626.187	2971.68	1121.29	12463.7	1952.4
	15	IS-5	3	1627.41	580.629	819.07	1505.74	2068.28	3670.3	731.709	656.666	1316.87	1056.87	912.164	1069.94	19241.2	668.386	1257.11	1022.72	1326.79	641.496	1326.8	673.784	1310.9	1850.89	1008.06	1092.38	1579.12	359.391	2170.59	3620.67	1110.12	1643.95	1837.38	778.259	572.333	1172.45	396.321	1109.95	1106.13	487.481	704.391	629.489	628.841	593.139	3209.79	1058.04	11483.1	1631.58
	16	IWI-1	3	1790.9	1217.28	1516.77	1436.93	2463.53	3950.38	675.896	1118.87	802.424	834.029	692.742	1091.8	27256.8	800.187	960.555	1101.35	2726.07	439.577	966.504	951.057	978.886	1925.43	1084.85	2166.9	793.492	247.822	1578.11	1808.06	1367.33	1238.38	1825.07	1412.16	604.963	1754.63	332.788	1260.99	1089.51	347.898	411.21	801.288	485.86	277.2	1832.99	1130.7	15149.6	1904.16
	17	KK-1	3	2168.53	1042.28	1300.63	1420.17	3258.17	4101.78	849.239	968.104	790.437	960.158	912.664	927.693	25775.6	811.723	1056.23	1065.42	2367.87	425.166	1127.13	912.688	1060.31	1566.63	1090.38	2257.31	742.971	232.505	1320.2	1708.99	2170.91	1313.71	1957.23	2501.68	615.023	1655.15	489.776	1549.05	956.37	401.171	354.527	1093.77	569.228	276.796	2154.48	999.696	14685.8	2956.84
	18	HN-1	3	1513.24	972.827	1342	1409.63	2213.73	4498.64	521.504	1082.89	1116.6	843.559	604.413	878.394	23105.5	774.265	960.236	1199.09	2207	594.806	1103.19	739.092	1169.94	1543.74	1168.5	1424.42	1255.46	313.053	635.565	1908.69	1173.87	1460.76	2155.39	1317.58	614.549	1446.35	318.766	1135.99	978.75	264.438	373.553	410.731	425.463	470.16	1724.93	1106.66	13868.5	1624.91
	19	HN-2	3	1460.94	829.615	925.009	1553.98	2372.38	1541.12	857.421	675.428	1154.56	965.87	664.333	959.123	22665.9	690.323	1072.76	532.286	1957.67	551.525	602.225	1053.92	569.743	1643.86	527.823	1734.64	1374.23	330.098	397.409	1423.8	2135.96	626.464	823.188	2599.94	539.208	1461.07	760.25	1541.66	1047.4	319.745	1375.8	1166.72	505.747	490.993	2024.59	1057.1	12570.2	1295.51
	20	Y-5	3	1435.97	913.818	1089.58	1164.19	1627.44	3669.9	575.411	825.04	631.418	782.815	575.904	966.223	26797.3	827.102	885.681	1013.86	2126.72	470.376	787.804	913.657	828.077	1672.03	1011.45	2088.31	537.074	194.396	406.933	1721.74	1004.68	1036.03	1715.06	1456.76	624.383	1727.22	463.9	1105.71	918.024	187.007	346.006	545.346	379.519	199.552	1121.2	972.744	15265	1520.53
	21	HN-3	3	1476.75	902.747	1058.41	1238.98	1666.32	3273.93	616.466	782.389	708.198	824.583	610.114	985.165	27226.5	788.246	935.184	894.132	2096.84	477.787	782.339	953.229	787.12	1732.66	920.783	2088.93	656.509	204.672	346.986	1772.51	1248.97	970.998	1531.57	1600.36	628.659	1794.13	593.305	1092.58	980.295	206.679	354.577	644.883	393.484	237.361	1288.42	1004.28	15884.5	1633.53
	22	HS-1	3	995.605	1015.22	1257.06	1311	964.708	4589.83	387.468	952.636	731.744	515.486	340.301	1039.4	28179.9	837.221	603.541	1184.06	2340.53	471.171	1199.08	910.196	938.097	1838.42	1189.81	2314.97	676.877	219.383	522.783	1833.52	394.49	1182.92	2074.57	607.995	645.053	1775.83	197.392	722.134	1040.55	109.364	408.864	187.612	449.033	244.207	697.199	1017.29	16171.7	1269.06
	23	G-1	3	1612.66	896.69	1111.78	1227.3	1790.81	3378.33	706.115	826.359	715.607	914.778	708.897	990.795	27488.8	792.164	1003.64	980.67	2128.84	440.664	806.658	906.492	869.933	1694.1	971.805	2073.96	635.432	209.493	381.929	1635.69	1607.28	1054.67	1584.64	2300.68	607.168	1785.15	881.993	1299.75	934.081	238.35	360.843	780.742	473.661	227.333	1474.63	1009.04	15783.9	1736.43
	24	Y-6	3	1056.62	766.585	861.487	1267.54	1775.53	3616.32	520.493	638.955	864.018	651.604	403.622	670.689	23898.4	732.572	745.044	1031.22	1791.47	506.239	596.083	1055.23	834.869	1162.14	1038.08	2167.99	906.003	259.65	382.216	1155.34	1103.35	981.331	1697.15	1460.15	581.518	1594.02	395.808	1074.8	874.758	175.62	220.183	502.008	317.548	327.689	958.581	844.085	14074.4	1072.89
	25	Y-7	3	871.435	206.593	219.037	1573.47	1215.32	1454.64	607.888	134.244	1509.17	741.111	388.747	469.773	12854.4	523.584	867.814	438.81	493.374	696.941	622.17	1033.33	290.673	796.805	430.911	1759.45	1918.43	418.644	285.648	2145.75	964.714	239.879	613.802	1309.91	431.191	835.693	585.551	1185.94	913.684	202.8	3137.56	406.157	356.532	722.888	1590.35	902.032	7454.3	1258.51
	26	T-7	3	1527.59	768.066	838.549	1636.43	2093.72	1916.38	826.178	631.248	1187.72	964.645	558.788	1220.96	23179.7	739.458	1078.25	640.302	1751.68	576.556	848.319	1037.61	557.514	2078.83	613.168	2125.56	1360.08	328.77	512.818	2094.61	2008.96	642.619	955.982	1577.13	548.1	1514.56	933.904	1498.51	1302.57	322.757	495.435	894.071	439.194	506.988	2077.94	900.45	13085.8	1477.93
	1	Y-1	Avg	1544.49	915.551	1297.94	1533.8	2278.88	3481.29	841.447	1028.89	1319.52	1080.84	917.241	1008.93	20386.6	694.739	1212.48	1011.47	2118.67	608.151	1090.77	754.855	1172.74	1765.49	1006.73	1403.25	1579.23	357.689	559.125	3317.46	1948.1	1497.5	1788.63	2010.98	576.117	1288.37	829.625	1410.51	1138.25	360.834	1145.42	990.018	613.293	580.24	2435.28	999.006	12115.4	1828.54
	2	Y-2	Avg	1980.73	769.459	1101.27	1696.14	2607.58	3033.86	904.623	892.922	1302.01	1896.56	1138.11	883.842	17054.4	633.784	2314.12	959.687	1805.48	674.854	661.818	756.777	1144.71	1551.7	943.024	2114.61	1581.74	363.111	1655.14	4127.74	1322.93	1447.16	1635.13	774.134	540.252	1048.19	386.779	1546.19	1093.72	461.588	490.456	259.359	599.531	584.725	2915.17	863.836	10198.7	999.426
	3	Y-3	Avg	1141.09	799.128	895.357	1671.13	2121.73	2275.96	640.246	653.194	1320.34	933.065	594.889	996.207	25117.7	751.963	1056.96	748.935	1904.48	520.267	598.517	1053.89	747.785	1726.8	732.267	2140.63	1549.93	373.739	507.347	2098.9	1352.19	908.379	1175.01	1809.26	585.174	1636.72	368.533	1458.22	1129.78	359.749	927.619	970.152	484.079	565.931	2012.86	1082.44	14154.9	1154.77
	4	Y-4	Avg	1728.02	1101.23	1342.33	1569.81	2937.9	3517.67	779.818	1023.86	960.922	914.83	777.252	1169.87	26821.5	793.669	1007.21	998.681	2570.94	420.819	1124.39	990.953	969.457	2018.32	990.914	2362.23	1010.8	278.273	1242.99	1997.36	1810.44	1236.14	1651.01	2111.1	615.818	1730.86	428.475	1566.76	1160	321.156	412.066	949.322	523.727	366.882	1938.83	1077.99	15199.6	2217.21
	5	T-1	Avg	1158.62	638.891	673.814	1328.63	1454.29	2028.25	589.13	487.711	1152.41	764.32	471.362	635.157	23458.1	724.69	833.644	630.989	1561.19	544.981	942.033	1124.77	580.011	1109.81	618.645	1510.66	1307.62	316.063	760.314	788.268	1249.5	670.163	934.818	1405.93	583.727	1546.33	570.644	982.125	900.089	197.907	1891.47	543.477	396.481	464.996	1267.03	934.777	13265.1	579.17
	6	T-2	Avg	846.112	484.93	499.445	1356.3	1685.48	1402.28	524.941	362.473	1394.92	696.73	411.279	650.505	19494.7	613.688	769.075	424.7	1156.41	647.282	1273.29	1055.65	339.828	1146.73	423.225	755.952	1730.42	371.513	374.282	1458.22	1272.4	313.792	571.361	1772.45	511.959	1332.28	494.39	1162.3	990.128	233.092	2461.83	611.379	344.143	626.855	1794.48	1046.38	11393.1	1018.82
	7	T-3	Avg	1467.85	561.077	621.602	1579.53	2222.45	1021.95	845.145	442.061	1338	1067.84	712.88	848.075	15861.2	550.132	1158.1	344.799	1351.56	643.877	841.886	918.734	403.781	1490.81	343.995	1561.25	1647.05	365.392	1059.86	1314.66	2095.93	396.633	592.674	2718.33	465.13	1047.47	937.93	1543.83	1060.44	379.229	2842.37	959.988	485.841	602.895	2237.73	965.506	9005.61	1175.14
	8	T-4	Avg	975.696	780.421	856.385	1590.32	1952.68	1599.01	671.314	625.405	1604.58	829.536	545.798	887.38	22738.9	698.395	945.215	543.101	1848	577.706	1387.77	1014.43	592.217	1559.52	541.128	1074.96	2004.02	430.261	379.355	2526.47	1205.9	675.928	877.018	1655.63	550.428	1513.53	480.202	1091.51	1133.36	273.652	1356.02	790.456	466.864	756.965	1879.03	1131.74	12768.6	1132.14
	9	T-5	Avg	1115.93	400.069	405.245	1410.11	1420.39	1441.44	612.136	289.21	1241.88	736.683	539.235	935.201	19646.8	627.072	793.977	431.829	970.78	642.507	1083.66	1045.44	414.361	1647.15	431.257	1157.92	1452.81	332.617	372.761	1011.68	1335.5	423.687	612.391	2633.63	518.624	1326.06	895.512	1163.68	1058.17	170.192	2263.02	562.086	388.029	524.519	1401.5	1128.93	11303.9	1383
	10	T-6	Avg	901.939	490.014	521.663	1490	1524.46	1225.73	548.366	369.583	1543.42	778.153	461.341	818.571	15422.9	544.016	866.005	382.554	1205.48	692.313	1088.27	1039.4	343.698	1439.91	377.825	774.266	1955.71	409.132	361.686	1581.89	1199.98	314.431	541.743	1941.23	467.049	1041.21	702.987	1048.22	1085.69	195.767	3042.44	503.753	373.949	722.595	1384.69	1050.18	9075.4	1104
	11	IS-1	Avg	1564.1	905.153	1151.55	1553.24	1697.78	3213.06	762.364	893.53	1293.81	1116.21	745.643	921.019	23271.5	728.82	1295.31	962.866	2179.77	564.54	703.967	899.413	972.204	1596.16	916.408	1484.35	1560.35	353.041	1261.93	2825.54	1530.46	1259.51	1647.8	1397.11	590.349	1489.33	580.67	1439.96	1074.34	418.117	1357.92	923.955	623.444	580.881	2320.97	983.672	13486.2	1191.82
	12	IS-2	Avg	904.307	1336.26	1912.48	1778.27	1207.65	3767.33	385.476	1495.91	1427.33	823.869	409.665	1153.15	22714	728.509	1023.65	1116.85	3094.17	569.365	1928.75	877.045	1103.55	1988.15	1067.1	1961.82	1778.78	398.55	498.206	2463.8	477.294	1401.88	1849.51	291.856	598.907	1436.2	194.131	689.018	1293.2	250.681	647.145	254.287	399.864	662.123	1121.43	1054	12888.7	1243.02
	13	IS-3	Avg	1340.92	628.491	888.273	1555.86	2008.4	3798.38	576.445	715.685	1400.06	1003.07	757.285	1187.67	19584.1	672.316	1173.46	1096.21	1472.68	672.861	1285.6	676.663	1319.15	2099.49	1060.5	1213.67	1735.72	381.19	1138.83	3713.79	910.437	1697.09	1871.6	688.112	562.154	1217.57	324.933	877.881	1259.5	313.161	771.168	433.488	515.84	655.197	2522.74	1025.64	11384.1	1383.97
	14	IS-4	Avg	1502.8	561.329	803.709	1532.62	1775.02	3874.9	682.627	632.285	1360.73	1010.16	826.999	1147.8	20497.2	676.048	1192.5	1095.44	1338.96	631.674	1422.33	707.864	1370.86	2013.65	1075.97	1067.65	1694.45	370.843	2087.94	3817.76	884.267	1752.29	1882.48	600.524	573.913	1294.82	362.261	1048.79	1196.46	423.883	778.168	562.9	603.624	628.93	2961.4	1060.79	12195.3	2002.92
	15	IS-5	Avg	1640.76	579.606	817.637	1499.67	2078.36	3602.39	729.868	650.426	1325.32	1092.96	910.716	1088.96	19478.8	673.704	1287.94	1030.47	1367.35	651.502	1329.6	687.317	1299.31	1883.29	1012.68	1113.48	1628.05	353.859	2190.16	3669.18	1112.51	1683.09	1805.32	768.536	576.224	1228.48	412.339	1129.87	1138.94	480.5	709.395	608.014	632.161	606.084	3198.32	1028.04	11617.7	1671.56
	16	IWI-1	Avg	1777.96	1196.79	1491.39	1439.03	2477.75	3963.48	686.465	1109.3	801.338	844.357	702.242	1113.32	26957.7	799.393	978.737	1102.98	2779.05	435.943	969.079	975.777	978.271	1956.96	1101.65	2234.39	812.584	244.809	1593.17	1847.55	1366.46	1237.31	1853.58	1437.2	610.49	1756.97	327.668	1246.36	1115.26	345.578	404.765	772.936	475.867	277.917	1821.42	1096.26	15259.5	1924.85
	17	KK-1	Avg	2178.45	1043.24	1297.26	1388.92	3242.35	4082.74	863.76	977.288	793.121	983.075	916.83	941.767	26266.6	812.549	1084.42	1091.37	2425.05	429.565	1126.8	922.217	1041.71	1614.94	1103.59	2310.72	777.038	228.09	1339.27	1739.8	2193.29	1346.87	1911.19	2501.87	621.106	1698.66	502.784	1568.55	976.549	396.401	345.25	1069.05	577.776	278.447	2179.2	979.283	14784.9	3009.28
	18	HN-1	Avg	1499.45	960.003	1345.18	1390.09	2189.74	4530.96	517.777	1064.23	1117.96	859.989	624.818	896.357	23464.5	755.58	967.228	1188	2220.2	597.708	1097.07	757.627	1163.63	1559.21	1198.07	1459.43	1266.7	306.296	639.8	1898.2	1178.65	1473.48	2128.9	1293.83	609.716	1476.15	315.019	1104.57	994.225	250.639	369.155	390.47	413.104	471.355	1689.05	1097.67	13777.9	1643.22
	19	HN-2	Avg	1459.25	832.177	918.073	1589.28	2401.66	1565.2	867.161	668.411	1182.56	983.903	688.334	985.875	22868.3	700.037	1078.31	525.699	1981.58	558.919	610.11	1058.8	556.914	1710.99	522.762	1788.54	1401.1	337.91	397.473	1448.74	2149.46	628.635	816.343	2639.18	539.208	1496.46	792.048	1552.85	1094.38	316.776	1380.77	1154.31	510.127	503.11	2052.02	1003.69	12769.8	1304.4
	20	Y-5	Avg	1437.05	920.306	1097.25	1175.07	1620.58	3649.87	560.776	822.569	632.324	797.448	583.956	992.487	27374.5	812.172	905.27	1022.21	2168.55	483.883	776.422	935.107	841.963	1710.87	1041.82	2149.85	559.266	193.571	420.328	1796.25	1026.69	1056.33	1709.99	1461.6	615.966	1777.43	469.186	1113.57	943.756	191.457	351.023	539.76	379.499	197.579	1130.81	961.217	15338.3	1555.95
	21	HN-3	Avg	1511.74	925.123	1073.71	1267.3	1690.46	3261.6	631.824	788.789	725.285	861.888	629.841	1018.08	28397.1	813.063	962.758	934.507	2172.99	462.916	809.821	981.193	812.861	1787.51	946.19	2155.87	677.274	209.813	364.226	1836.09	1292.68	1007.55	1553.57	1651.92	634.528	1880.72	622.401	1151.29	987.043	217.271	366.774	641.277	404.783	244.914	1309.22	986.546	16094.8	1729.71
	22	HS-1	Avg	995.308	1029.82	1274.27	1326.3	975.796	4527.72	385.697	951.892	730.206	523.261	333.051	1061.7	28314.3	831.055	618.526	1209.1	2399.93	475.426	1178.46	905.468	941.287	1857.6	1206.23	2398.32	685.706	220.823	515.988	1873.42	398.572	1186.37	2065.94	601.686	642.463	1825.75	200.504	729.307	1042.14	106.689	411.378	187.261	451.564	250.362	689.794	1023	15974.5	1286.62
	23	G-1	Avg	1625.35	921.195	1107.96	1248.23	1787.6	3398.79	714.019	823.398	731.687	931.757	719.237	1006.48	27995.3	812.789	1036.46	980.295	2181.01	458.496	817.022	918.705	870.152	1750.76	974.479	2125.65	671.906	216.946	392.698	1666.7	1609.37	1058.02	1601.25	2347.71	618.205	1849.74	910.568	1325.74	963.875	236.91	367.045	781.318	472.437	241.22	1490.53	982.516	15592.6	1787.03
	24	Y-6	Avg	1051.02	766.149	849.635	1287.37	1811.79	3625.8	538.978	625.546	894.387	665.747	403.815	693.52	24654	760.493	751.847	1039.28	1842.79	515.01	599.162	1090.86	824.846	1212.02	1040.14	2258.05	927.766	258.221	388.305	1169.58	1115.46	1001.13	1703.48	1502.25	596.652	1647.78	397.525	1095.58	904.476	177.411	227.498	488.262	316.773	334.685	970.115	838.937	13870.1	1108.61
	25	Y-7	Avg	870.359	211.148	214.078	1596.33	1260.63	1460.71	617.033	136.453	1536.13	751.504	408.026	483.047	13015	507.44	873.72	444.291	506.346	701.635	630.412	1049.14	302.786	840.456	441.907	1831.37	1975.88	421.431	287.614	2199.22	1007.06	253.894	611.265	1366.83	435.911	872.59	606.26	1201.5	930.244	206.945	3204.73	410.254	364.64	740.997	1667.64	891.839	7519.93	1291.78
	26	T-7	Avg	1555.89	762.868	847.709	1677.18	2150.85	1920.98	851.173	624.11	1219.41	972.519	577.946	1239.75	23537.8	733.207	1113.18	637.039	1834.7	583.461	862.9	1039.36	576.586	2183.23	617.888	2206.15	1415.53	342.182	504.313	2144.54	2069.61	653.117	948.143	1628.76	564.829	1581.33	964.335	1545.55	1352.59	314.833	500.378	921.173	436.592	530.251	2119.73	878.477	13177.5	1522.34
	27	HN-a	1	1432.14	941.391	1407.41	1783.43	1686.66	3905.84	536.413	1156.55	1067.47	789.782	492.731	1002.2	23768.3	761.267	889.39	1067.34	2121.75	568.016	1399.79	617.451	1075.55	1794.95	1079.29	3400.69	1180.64	306.963	665.902	2641.85	816.729	1335.29	1840.95	912.01	614.799	1520.96	226.477	956.397	1206.28	156.233	398.964	410.993	649.96	458.586	1767.74	1308.71	14163.5	2868.4
	28	Y-a	1	1682.71	910.757	1332.46	1789.22	2056.17	4863.32	613.684	1067.37	1040.39	926.834	769.186	1290.29	24261.5	766.178	1073.72	1258.51	2098.37	553.158	1812.76	667.008	1350.86	2269.56	1257.2	3492.59	1148.06	301.988	569.492	3293.66	1020.12	1665.48	2254.2	1164.58	597.566	1571.16	375.705	1257.19	1374.61	304.458	924.072	440.024	648.789	410.145	2095.09	1211.61	13843.7	2124.93
	29	IS-a	1	1370.27	1279.01	1571.83	1627.93	1814.25	3724.65	624.002	1188.93	1183.15	812.006	518.279	1075.98	26911.8	791.401	967.872	1079.96	3058.21	447.344	763.234	1030.16	952.306	1861.7	1053.83	2246.13	1341.4	342.557	1416.54	2408.89	932.243	1193.71	1714.65	943.906	609.494	1799.98	389.702	1462.89	1151.04	332.908	733.783	718.521	475.845	493.361	1785.16	998.047	15060.5	1109.97
	30	Y-b	1	1033.94	1260.07	1510.95	1589.56	1744.23	3484.07	490.12	1153.12	1188.09	725.679	476.867	1122.28	24588.5	756.018	857.816	1051.16	2986.24	525.199	738.166	1078.61	832.553	1953.09	1014.24	2181.03	1398.86	335.778	550.991	2163.26	864.008	1066.67	1660.45	1016.69	618.011	1651.32	352.492	1155.26	1203.06	259.321	904.079	549.238	364.012	486.929	1200.67	920.432	13909.6	1095.16
	31	IS-b	1	1544.44	1111.75	1336.08	1656.9	1679.46	2670.46	674.043	994.942	1150.75	1071.97	670.079	1045.49	24457.4	742.046	1254.4	852.587	2655.39	518.733	686.49	998.359	799.182	1845.03	812.383	2152.97	1322.85	329.798	1355.66	2392.96	1312.31	1005.83	1310.21	1420.14	586.192	1674.88	474.345	1470.05	1161.87	337.455	867.035	887.451	552.256	469.934	1931.3	962.376	13699.3	1036.09
	32	Y-c	1	1830.07	1147.11	1358.61	1580.99	1878.06	2735.1	745.695	1016.76	1076.09	974.659	734.202	1045.14	25792.5	758.474	1129.62	861.011	2710.72	497.999	1216.7	1009.32	855.486	1890.19	834.771	2186.95	1223.93	304.543	2452.89	2534.21	1452.88	995.846	1311.36	1515.15	598.778	1717.61	538.973	1559.59	1146.38	411.077	725.788	961.257	598.558	437.762	2295.17	1112.6	14401.5	1414.41
	33	IS-c	1	1023.81	1365.31	1794.03	1660.52	1373.35	4230.39	495.237	1389.39	1367.49	817.556	493.073	1049.99	24548.8	774.032	959.343	1208.34	3223.65	541.594	1705.31	970.666	1086.65	1882.72	1179.36	1850.02	1649.58	354.756	436.401	2488.03	733.705	1348.78	1985.8	681.51	616.094	1627.81	338.125	819.972	1205.95	202.81	591.368	528.635	394.527	609.514	1121.42	1107.18	13768.4	1115.89
	34	Y-d	1	1322.52	412.718	503.902	1543.77	2148.88	1571.35	777.528	372.56	1553.77	1352.69	714.892	935.107	16343.2	586.105	1621.31	616.887	1012.89	729.744	843.245	812.947	768.143	1628	591.466	1070.17	2000.75	413.595	430.065	3221.76	1533.63	1001.89	1085.62	1042.49	505.126	1013.51	384.104	1223.24	1171.26	305.043	927.586	1028.41	470.906	755.423	2374.89	885.531	9163.69	1212.12
	35	HN-b	1	1594.02	958.942	1391.58	1596.36	1832.97	4432.31	525.716	1137.86	1166.4	1036.14	626.469	958.066	24053.3	770.802	1199.51	1192.45	2243.67	588.936	1167.86	727.781	1217.11	1628	1198.36	2347.86	1389.88	314.553	518.583	2443.04	940.255	1515.47	2056.84	977.06	609.482	1510.53	247.891	981.391	1162.38	257.549	365.507	277.413	497.079	521.932	1760.73	1115.21	14604.5	1752.62
	36	Y-e	1	2280.51	957.002	1328.72	1526	2669.76	4095.58	973.559	1023.11	1215.62	1559.78	1353.85	832.887	20816.3	688.141	1871.85	1170.93	2244.91	587.772	812.323	855.046	1234.9	1462.1	1175.1	1674.21	1462.03	336.839	1780.67	3746.05	2006.51	1535.21	1996.56	1522.83	588.803	1327.59	655.543	1581.46	996.58	504.629	589.395	614.731	647.961	536.914	2949.4	928.745	11710.3	1359.53
	37	IWI-a	1	1527.29	1253.03	1609.69	1878.52	2478.62	4168.63	643.617	1220.55	1115.49	859.236	672.207	1315.21	28787.8	827.759	1015.45	1159.52	2953.65	391.61	1224.59	969.103	1097.05	2257.83	1167.62	3111.81	1237	329.057	662.293	2330.82	1028.12	1410.83	1930.9	1098.54	648.026	1883.05	304.182	1196.92	1369.02	288.928	496.038	668.793	537.547	459.644	1730.76	1162.19	15628.8	2463.42
	38	KK-a	1	1711.72	1048.21	1292.1	1496.23	2766.66	3786.69	723.355	945.56	814.687	988.558	832.171	708.614	27840.7	812.862	1120.92	1083.46	2488.71	392.104	1222.99	1000.45	1055.43	1218.3	1057.67	3058.84	808.818	238.574	1362.47	2103.27	1628.02	1348.66	1806.83	1894.03	648.438	1808.92	365.324	1490.37	947.732	416.201	759.56	1045.36	675.312	295.997	2302.27	1094.12	15525.6	2777.23
	39	Y-f	1	2009.65	1142.51	1406.69	1692.89	3188.51	3338.53	929.942	1037.63	977.952	1051.79	938.622	1246.15	25654.2	817.345	1181.26	1001.92	2634.83	441.893	904.535	935.179	1003.79	2133.65	990.872	2857.71	1042.04	284.651	1267.79	2313.31	2108.27	1220.27	1576.67	2448.19	619.539	1701.58	460.677	1655.39	1223.35	378.995	493.964	1235.02	622.694	370.432	2275.73	1022.14	14794.6	1908.43
	40	HS-a	1	2016.32	1054.86	1403.77	1735.58	2580.99	3895.88	858.801	1087.06	1110.34	1151.65	981.844	1201.59	26605.2	791.757	1304.13	1112.71	2467.37	460.851	1985.09	902.291	1232.6	2110.38	1091.47	2899.03	1295.91	325.221	1152.58	2463.03	1471.03	1459.08	1903.41	2178.57	613.327	1718.23	437.485	1366.52	1295.49	424.029	612.309	1049.34	707.426	453.385	2406.22	1263.63	14867.2	1714.95
	41	R-a	1	2147.88	1336.03	1999.39	1659.92	3168.24	3696.71	1017.7	1621.44	986.05	1176.82	1064.4	1142.6	25029.1	772.962	1347.58	1075	3004.79	511.426	1476.53	745.02	1181.87	2004.25	1058.7	2551.75	1089.32	279.578	618.192	1954.67	2240.56	1444.13	1808.43	3602.42	603.947	1607.12	644.739	1133.4	1240.91	375.142	635.345	902.644	659.075	391.733	1960.02	1064.85	14602	1048.48
	42	HN-c	1	1496	524.557	556.512	1650.9	2196.73	1246.72	881.286	397.067	1278.75	1094.11	801	968.067	21841.1	673.569	1208.61	446.078	1262.81	601.406	644.599	980.097	501.72	1690.05	451.914	2110.15	1511.8	349.231	713.744	1300.6	2383.77	543.411	763.469	2801.53	516.288	1438	1007.58	1335.14	1084.07	324.217	1109.18	1066.85	555.965	546.707	2147.69	960.872	11784.4	1403.47
	43	Y-g	1	1344.37	771.035	831.885	1538.69	2184.16	2289.58	727.924	597.585	1251.11	947.035	713.557	969.148	24769.5	740.768	1071.87	775.828	1879.42	506.938	546.357	1064.74	732.261	1652.42	740.148	1749.6	1500.1	356.966	420.574	1741.88	1652.6	899.517	1166.32	2333.85	599.492	1678.45	547.147	1499.01	1052.53	315.345	1291.16	1146.83	457.788	540.101	1917.83	1065.4	14131.1	1263.08
	44	HS-b	1	1944.72	863.426	1156.45	1080.05	2176.6	5022.23	702.982	876.026	780.523	863.281	764.795	743.179	25947.5	798.779	956.842	1297.18	2069.48	502.733	1164.6	779.71	1247.81	1329.84	1287.02	1315.35	801.441	222.954	1119.55	2062.49	1290.77	1563.87	2242.63	1817.92	640.974	1665.93	321.571	1220.85	747.093	402.8	521.638	573.843	554.506	281.263	2085.51	942.596	14752.4	1340.96
	45	Y-h	1	2115.52	863.787	1245.01	1253.76	2733.22	4483.61	878.945	985.527	910.221	1066.11	860.2	837.929	22912.8	737.212	1160.9	1180.68	2045.02	576.145	926.258	699.684	1326.7	1492.46	1194.19	1498.78	977.042	267.319	1232.93	2406.13	1836.42	1718.31	2070.33	2283.48	579.001	1551.59	438.068	1509.66	883.091	496.137	504.171	898.986	592.929	344.681	2702.46	938.356	12895.8	1596.11
	46	HN-d	1	3494	789.983	1121	1336.01	3577.72	2815	1625.75	884.105	930.294	2183.29	2180.83	653.29	19103.7	664.207	2413.39	899.29	1775.94	628.531	927.706	622.234	1145.69	1195	883.04	1282.95	1048.79	260.569	4298.32	7407.72	1312.86	1374.88	1687.88	2202.2	531.848	1218.76	1244.65	1892.03	847.43	685.005	1039.57	580.91	1405.65	376.403	3993.34	1045.67	10978.2	2144.42
	47	Y-i	1	2077.73	741.404	1063.22	1496.53	2920.89	2360.42	946.144	864.186	1099.98	1118.45	964.453	1007.27	18580.4	657.288	1249.57	796.745	1688.92	664.104	829.965	574.771	1086.53	1790.09	761.503	1361.13	1289.38	290.055	2145.14	3673.82	2417.29	1340.99	1447.85	1827.02	556.858	1200.55	852.473	1503.78	1081.55	586.173	1352.07	1049.7	697.356	458.012	3554	1064.22	10953.4	2394.06
	48	HS-c	1	1596.48	823.53	974.685	1625.3	2010.06	3877.62	632.217	719.85	1009.35	916.516	650.092	1019.45	25279.1	770.943	1046.2	1123.2	2030.28	509.743	675.949	1021.07	942.172	1780	1098.56	2927.32	1108.95	304.779	840.047	1688.05	1394.77	1173.47	1871.29	2081.37	608.382	1677.52	447.158	1235.93	1117.6	271.753	405.174	741.027	516.008	409.188	1555	856.144	13717	1078.17
	49	Y-j	1	1790.58	783.935	855.218	1305.2	2156.63	2853.28	667.445	597.134	845.231	939.079	762.097	790.37	24690.3	765.308	1060.95	864.529	1863.65	495.21	693.095	1084.08	763.289	1386.45	842.984	2146.32	907.71	249.239	1653.68	1655.44	1514.27	934.524	1363.43	1849.5	585.738	1703.59	401.364	1438.12	882.662	302.703	239.212	821.07	495.025	321.335	1781.48	886.987	13948.6	992.945
	50	T-a	1	2224.09	789.168	948.793	1662.01	3407.73	1461.47	1190.4	713.939	1183.62	1484.45	1187.14	973.051	20065.5	676.902	1687.45	509.132	1875.47	583.584	708.562	820.002	681.071	1727.48	496.194	2380.88	1431.13	322.058	899.817	3712.55	2001.5	840.534	1036.83	2104.96	542.738	1307.39	756.199	1434.02	1163.12	421.222	508.225	1112.42	736.134	529.118	3042.31	1014.87	11146.4	3753.41
	51	O-a	1	1529.09	498.173	643.612	1541.02	2079.32	1553	698.554	484.408	1512.17	1466.97	735.297	686.535	19604	680.188	1788.2	595.627	1225.06	720.306	1184.77	765.565	851.068	1179.44	586	1240.07	1938.88	414.278	716.249	3831.68	1608.43	1052.1	1091.31	779.32	547.44	1253.84	379.393	1439.66	1056.91	408.987	1569.32	615.337	524.157	764.058	2911.25	917.192	11521.9	1021.22
	52	T-b	1	903.925	728.94	820.053	1830.25	1908.77	1605.51	527.235	591.43	1518.53	724.972	440.938	1145.36	21365.3	624.84	802.123	552.827	1758.83	597.465	1640.79	967.581	517.511	2047.08	522.115	1984.29	1957.83	412.74	623.164	2228.43	939.643	518.858	788.751	1355.23	526.602	1382.09	306.786	1240.16	1396.51	341.303	2922.82	772.257	452.977	720.571	2139.75	1242.67	11580.8	940.571
	53	Y-k	1	958.454	777.224	833.557	1696.22	1785.53	1405.62	590.435	594.3	1545.97	842.534	455.557	947.55	21509.7	688.445	983.494	509.999	1859.59	619.764	1001.23	1039.93	533.404	1650.5	497.111	1565.8	1923.54	410.296	565.535	2226.52	955.26	622.109	823.689	1259.63	529.261	1430.16	378.555	1133.86	1166.63	312.92	1222.32	863.26	444.138	737.134	1971.11	1131.03	11346.1	1130.63
	54	T-c	1	1677.7	1041.26	1357.87	1497.28	2285.68	4079.53	646.333	1038.29	955.485	900.027	761.582	1080.04	27629.3	814.718	957.308	1142.33	2436.41	489.305	1246.41	841.444	1025.29	1922.31	1099.98	2380.64	996.118	278.033	879.028	1589.14	1813.34	1293.77	1909.04	2573.51	625.452	1780.04	756.442	1325.61	1101.61	308.521	681.765	810.243	524.971	358.086	1800.15	1130.74	14776.1	2420.89
	55	Y-l	1	928.067	375.062	388.609	1474.59	1426.82	1668.33	481.404	274.203	1477.6	743.849	458.864	818.205	15137.5	564.333	829.769	524.474	939.164	724.43	923.552	1087.58	363.552	1458.18	519.682	1142.35	1858.49	403.008	599.179	968.894	1045.68	318.822	744.175	1687.78	493.887	1078.83	440.944	897.899	1089.6	166.677	1624.04	416.354	343.56	696.68	1151.82	922.903	9046.65	701.822
	56	T-d	1	1776.61	1045.06	1397.16	1403.36	2597.9	4136.61	788.929	1062.89	1159.64	986.597	929.645	1084.4	24250.3	754.217	1071.98	1172.85	2430.27	527.76	904.124	873.463	1184.15	1912.16	1151.32	1057.52	1386.68	319.929	1874.71	3345.44	1573.83	1481.14	2045.73	1712.3	597.731	1531.47	615.923	1477.4	1121.44	428.693	1064.92	853.917	650.057	496.158	2467.18	1022.2	13435.4	1685.75
	57	Y-m	1	1355.23	1031.53	1178.56	1302.22	1933.96	3631.95	581.805	869.068	1226.66	854.666	717.965	771.611	24512.4	758.192	1012.41	1102.12	2410.08	525.716	847.985	1060.27	927.86	1401.89	1085.91	993.949	1486.77	336.302	707.043	2317.04	1052.18	1160.2	1707.86	1028.91	611.284	1651.65	419.154	1103.18	911.277	223.67	659.373	611.681	411.08	527.587	1249.98	886.159	13500.6	1342.8
	58	Y-n	1	1365.37	717.379	767.821	1611.37	2181.82	2676.6	640.555	528.018	937.831	827.552	516.919	743.197	23598.6	751.99	953.799	822.468	1734.13	519.179	483.728	1128	682.706	1281.53	835.246	3649.12	992.765	283.949	540.723	1081.53	1645.36	805.703	1284.73	1879.45	588.42	1616.79	554.478	1361.02	1003.22	236.216	102.727	831.987	328.232	358.841	1440.31	815.025	12617.4	1427.08
	59	Y-o	1	1983.28	907.407	1020.34	1342.97	2641.23	3757.91	859.895	741.003	910.021	1046.01	769.547	810.117	26448	786.23	1170.44	1080.7	2127.27	453.154	505.607	1086.19	919.857	1473.6	1053.97	2195.44	970.894	248.498	1786.69	1845.82	1921.5	1144.54	1732.5	2324.64	612.368	1762.42	607.813	1645.82	933.451	356.681	239.89	1078.33	559.859	331.46	1897.08	910.952	14022.7	1408.6
	60	HS-d	1	2201.13	914.439	1020.82	1323.37	2629.95	3643.08	987.366	750.443	864.223	1201.43	834.138	845.513	25867.5	789.477	1322.89	1074.82	2125.27	448.823	556.475	1069.27	908.967	1476.2	1045.12	2041.04	909.695	245.327	1577.37	1907.45	2256.01	1151.74	1663.36	2580.78	621.903	1759.37	684.289	1680.26	879.913	396.487	232.692	1214.28	582.277	306.113	2166.32	864.222	14445.7	1250.06
	61	HS-e	1	1572.44	1045.4	1390.91	1360.52	1638.2	4672.35	586.933	1077.17	781.027	679.619	435.417	983.569	27250.9	799.068	762.03	1252.04	2433.23	468.908	393.95	815.854	947.246	1718.51	1269.28	2524.15	764.288	224.346	492.345	1808.13	799.593	1187.47	2114.13	1353.26	606.641	1778.03	245.795	777.43	1026.99	107.385	248.643	292.398	825.017	279.812	1170.39	1007.17	15099.3	1422.31
	62	IS-d	1	1085.68	730.679	766.468	1658.49	1905.53	2773.78	549.966	542.713	1011.58	716.537	391.227	730.283	23766.2	751.77	838.865	845.978	1716.94	513.801	532.677	1165.83	662.185	1247.47	841.926	3597.41	1106.56	295.301	490.886	1104.96	1260.4	762.207	1298.73	1502.04	600.471	1644.22	395.29	1204.59	989.51	226.002	106.644	706.342	281.851	392.651	1266.88	825.389	13480.1	969.799
	63	Y-p	1	1137.57	390.985	389.5	1695.76	2143.23	1453.54	728.985	275.163	1449.3	872.43	522.029	839.863	14927.8	551.929	994.245	433.313	958.683	659.435	597.409	1092.37	356.722	1448.44	437.38	2241.19	1871.64	396.278	598.176	1106.98	1777.69	320.535	626.332	2226.66	475.528	1024.89	601.061	1294.19	1127.88	308.936	923.317	773.069	379.75	679.404	1876.82	909.104	8331.83	997.793
	64	G-a	1	1266.54	481.373	493.365	1668.91	1880.99	1525.72	758.455	346.854	1438.11	982.562	583.357	860.309	16383.3	556.764	1066.37	466.256	1159	622.086	558.293	1063.57	375.375	1497.51	456.209	2066.96	1802.17	398.79	568.788	1402.45	1787.32	341.663	668.21	2497.5	491.359	1109.08	843.36	1327.99	1103.16	295.988	1296.14	831.524	452.099	670.55	1861.1	874.269	9140.82	1107.07
	65	T-e	1	1554.27	595.091	624.572	1712.15	2275.87	1821.22	825.54	441.88	1271.66	1041.2	613.072	1103.31	22622.5	697.75	1192.9	573.565	1422.84	577.723	687.722	1124.48	532.524	1899.47	563.621	2549.84	1518.1	359.298	627.968	1745.1	1963.32	574.627	870.798	1963.9	561.109	1529.66	851.038	1760.19	1253.7	318.598	606.818	1000.76	457.315	562.182	2127	965.484	12572.3	1435.22
	66	HN-e	1	1522.25	685.841	758.783	1501.98	2184.76	2169.75	794.896	510.168	1091.95	958.915	552.713	1033.21	22868.1	708.557	1105.49	669.932	1618.39	550.615	618.739	1139.72	591.094	1814.23	688.103	2002.79	1231.77	298.087	557.759	1332.22	1943.62	690.946	1035.2	1884.46	585.173	1570.23	847.412	1469.49	1150.62	265.225	377.683	958.161	382.737	447.219	1785.33	882.058	13189.9	1225.35
	27	HN-a	2	1441.71	944.566	1422.64	1756.53	1743.28	4056.36	543.346	1181.14	1051.61	781.108	485.767	1009.11	23909.5	747.053	931.186	1077.02	2129.11	602.846	1428.88	634.668	1101.5	1721.78	1083	3367.37	1184.76	322.182	686.925	2631.34	810.414	1403.98	1903.68	977.211	618.35	1550.71	222.781	965.139	1173.61	152.802	403.989	407.303	664.113	441.097	1900.74	1288.87	14011.7	2878.65
	28	Y-a	2	1671.09	929.142	1353.43	1826.56	2075.44	5071.2	622.015	1099.87	1027.98	959.035	755.769	1314.29	24705.7	761.266	1101.73	1231.61	2111.42	573.472	1833.44	659.677	1320.56	2250.67	1282.05	3442.83	1094.8	301.005	595.788	3212.1	979.084	1734.55	2334.85	1158.67	600.043	1552.46	391.301	1265.64	1368.49	306.32	916.462	461.057	655.637	424.392	2204.56	1264.53	14372.1	2106.67
	29	IS-a	2	1347	1304.91	1624.46	1599.7	1830.86	3862.02	601.149	1225.11	1169.33	801.482	516.589	1019.64	27431.1	807.469	941.614	1035.04	3018.82	465.068	764.881	1070.27	965.701	1840.59	1038.75	2159.83	1346.71	334.441	1408.63	2341.63	936.524	1280.68	1773.6	977.003	625.779	1762.27	389.412	1502.89	1120.27	333.786	756.199	718.379	476.333	487.739	1816.58	1023.29	15490.6	1137.27
	30	Y-b	2	1019.29	1269.96	1557.79	1607.08	1808.48	3689.98	521.649	1145.79	1193.08	747.255	468.88	1108.66	25134.4	774.865	861.357	1037.76	3001.9	525.835	754.31	1075.29	851.972	1932.06	1038.78	2140.06	1361.44	331.607	535.607	2091.11	867.388	1089.24	1740.82	1000.63	596.895	1641.6	346.677	1210.43	1199.63	264.024	894.923	562.176	370.176	495.857	1251.73	957.721	14551.9	1052.28
	31	IS-b	2	1536.13	1135.27	1350.45	1592.95	1694.93	2744.5	703.818	995.13	1148.04	1090.3	654.812	1042.48	24946.2	743.479	1241.18	844.617	2664.86	507.226	696.126	1027.83	815.486	1854.28	820.9	2133.59	1304.75	326.775	1365.92	2375.19	1292.96	1040.16	1363.06	1452.5	572.761	1671.1	451.118	1492.61	1119.04	345.711	857.773	937.994	578.777	472.115	1995.55	957.739	14341.7	1037.73
	32	Y-c	2	1861.25	1153.64	1377.2	1590.68	1894.8	2854.97	749.74	1016.93	1092.41	1005.48	726.998	1047.13	25476	758.84	1127.32	852.685	2721.06	493.448	1254.84	1061.38	858.393	1844.89	841.438	2159.96	1253.81	313.218	2443.07	2474.78	1435.94	1050.41	1420.26	1560.61	597.758	1725.7	537.418	1606.96	1146.58	396.72	724.574	1020.4	610.446	426.701	2282.81	1119.43	14202.6	1414.48
	33	IS-c	2	1015.87	1390.88	1865.33	1638.74	1349.59	4517.33	494.379	1447.14	1374.85	796.89	501.536	1044.55	24689.6	752.933	972.013	1188.91	3216	526.701	1710.29	992.941	1062.65	1832.29	1212.65	1845.74	1624.8	373.843	426.548	2476.97	738.141	1423.49	2090.6	689.84	571.183	1610.93	323.185	840.508	1184	209.323	589.02	515.626	400.281	625.585	1190.51	1106.11	13970.6	1136.89
	34	Y-d	2	1316.9	414.311	520.237	1606.1	2133.87	1607.65	789.578	386.381	1557.48	1295.32	709.676	913.499	16036.8	586.202	1582.55	596.237	1022.97	762.193	860.992	855.64	820.351	1603.47	587.723	1074.36	1952.09	427.292	425.913	3223.08	1514.83	1008.59	1089.5	1085.19	505.623	1025.86	406.326	1273.1	1143.22	303.325	957.438	1053.37	489.392	742.192	2457.22	904.984	9255.8	1216.22
	35	HN-b	2	1575.21	976.71	1401.4	1577.56	1849.84	4664.15	531.745	1097.23	1189.85	1019.17	606.492	955.774	23861.6	778.201	1222.95	1220.83	2219.15	600.551	1197.59	759.769	1204.01	1639.93	1209.98	2321.04	1386.77	333.95	497.123	2362.48	936.114	1588.72	2176.4	986.024	599.597	1493.3	250.25	1012.71	1178.26	249.241	366.231	290.666	505.323	527.279	1810.45	1115.86	13898.9	1721.15
	36	Y-e	2	2237.8	956.01	1336.58	1550.03	2680.86	4158.38	972.153	1046.88	1235.23	1617.66	1317.7	829.965	21271.2	713.17	1863.77	1137.02	2261.69	619.695	826.893	903.311	1228.95	1407.76	1098.9	1676.49	1474.31	336.483	1720.44	3603.12	1986.25	1609.29	2019.34	1528.22	592.632	1343.63	640.928	1659.77	991.52	484.061	600.434	616.145	680.556	542.996	3010.49	913.295	12550.2	1366.32
	37	IWI-a	2	1517.34	1267.45	1641.39	1835.94	2527.39	4426.7	648.923	1215.16	1120.95	868.979	688.009	1296.35	29379.5	856.308	1027.83	1139.99	2961	412.929	1244.35	1005.53	1097	2198.13	1145.29	3104.88	1228.61	318.929	675.846	2289.61	1042.77	1452.9	1975.27	1088.27	632.508	1866.1	283.242	1236.55	1374.9	296.41	499.534	682.622	548.405	447.11	1754.14	1211.41	15931.6	2409.25
	38	KK-a	2	1729.76	1050.08	1283.87	1499.8	2710.12	3929.31	749.565	954.373	801.838	988.85	812.145	696.129	27459.2	791.606	1124.09	1045.74	2461.28	396.63	1180.15	1001.11	1039.88	1209.94	1053.57	3017.72	787.907	245.787	1346.2	2095.06	1562.01	1352.93	1870.54	1905.97	611.158	1792.41	351.374	1513.08	937.453	422.12	753.9	1046.37	682.519	270.579	2349.73	1086.46	15267.4	2770.38
	39	Y-f	2	1981.38	1134.98	1403.65	1687.19	3242.56	3517.58	939.37	1060.87	963.827	1064.02	927.09	1224.1	26010.2	762.631	1161.85	995.566	2673.45	423.928	892.492	990.897	988.818	2106.99	993.094	2835.42	1031.73	277.488	1213.92	2264.02	2054.83	1274.98	1649.82	2454.9	601.978	1691.51	448.3	1677.99	1200.51	379.966	487.217	1224.81	629.175	377.36	2355.42	1027.77	14837.1	1877.02
	40	HS-a	2	1947.68	1075.07	1402.41	1758.34	2572.51	4060.58	890.513	1115.15	1121.63	1120.44	941.068	1189.22	26713.5	791.212	1273.7	1083.51	2474.11	471.146	1994.48	892.153	1209.44	2061.13	1075.37	2783.84	1236.92	324.941	1167.95	2450.61	1499.96	1570.42	1971.31	2136.12	619.099	1667.97	420.301	1413.06	1259.73	436.01	603.17	1031.45	727.41	465.787	2451.72	1257.84	14992.9	1698.32
	41	R-a	2	2106.91	1344.1	1998.57	1684.26	3134.07	3838.23	999.678	1604.37	963.66	1165.46	1025.7	1121.37	24530.2	753.862	1303.53	1024.33	2966	526.925	1463.06	772.976	1171.44	1935.23	1025.35	2455.64	1075.2	290.557	618.994	1912.54	2164.43	1461.95	1806.55	3482.54	603.216	1557.27	634.63	1096.61	1209.58	360.704	630.776	879.03	646.689	393.977	1944.23	1091.57	14063.6	998.633
	42	HN-c	2	1504.47	518.549	575.233	1656.24	2258.6	1259.67	860.139	415.247	1263.66	1082.13	781.318	941.022	21657.8	669.929	1182.26	424.75	1274.16	601.152	635.666	1024.23	499.751	1632.54	448.656	2064.06	1500.7	356.233	688.987	1364.12	2415.61	565.613	754.087	2772.89	511.91	1398.68	993.926	1354.55	1099.76	313.751	1090	1064.22	562.632	527.132	2202.76	1004.32	11996.2	1402.08
	43	Y-g	2	1337.4	766.832	845.6	1535.85	2248.36	2340.07	726.729	619.893	1243.38	970.524	698.985	974.922	25331.8	763.04	1069.24	750.828	1868.93	502.638	534.909	1076.64	744.522	1651.49	756.264	1756.41	1442.69	358.435	410.515	1764.62	1662.33	909.397	1161.94	2334.87	593.482	1642.44	584.324	1538.86	1066.01	322.248	1271.19	1114.45	472.305	540.561	2006.46	1038	13930.7	1239.47
	44	HS-b	2	1944.23	894.213	1168.76	1050.52	2191.51	5094.46	696.154	884.287	794.718	861.264	763.084	738.92	25235.6	782.257	972.562	1233.97	2027.7	514.946	1126.62	798.58	1234.53	1280.9	1246.07	1278.33	795.259	223.806	1102.66	2025.05	1294.69	1576.18	2308.12	1800.2	623.202	1635.19	325.4	1242.95	736.379	395.69	509.915	578.693	556.816	283.012	2071.9	914.172	14861.5	1320.08
	45	Y-h	2	2106.87	893.653	1261.44	1248.54	2784.58	4570.76	906.19	1001.24	899.241	1031.87	881.096	827.682	23847	741.85	1139.79	1181.28	2020.18	595.188	904.371	698.712	1363.61	1459	1198.18	1507.91	959.052	253.012	1210.91	2443.61	1821.65	1702.98	2138.48	2329.91	588.443	1548.93	441.706	1564.74	891.173	495.246	513.726	891.934	608.647	344.776	2744.64	965.216	13808.3	1565.72
	46	HN-d	2	3457.8	777.165	1152.51	1327.57	3591.63	2815.82	1644.48	906.029	965.073	2143.82	2177.05	651.296	19486	670.697	2367.41	872.932	1743.69	647.624	920.833	666.757	1105.34	1169.23	870.911	1237.37	1029.08	259.467	4213.01	7171.3	1361.62	1450.39	1665.83	2200.45	541.233	1201.89	1232.96	1910.08	794.883	683.16	1009.9	563.825	1433.38	385.769	4101.66	1038.21	11171.1	2107.97
	47	Y-i	2	2073.51	742.837	1061.84	1498.57	2848.66	2415.68	963.02	865.811	1078.78	1107.43	975.855	1006.45	19003.6	636.599	1206.94	759.221	1676.76	686.419	826.414	598.585	1032.21	1762.49	761.57	1335.69	1278.28	301.095	2211.95	3611.54	2429.4	1324	1509.18	1777.57	550.808	1169.12	817.248	1580.83	1066.57	584.089	1356.36	993.365	698.273	452.692	3623.49	1042.59	10814.6	2402.67
	48	HS-c	2	1656.12	855.661	1004.39	1612	2076.45	3922.31	628.249	742.413	1032.31	901.431	665.841	1007.43	25569.1	776.393	1004.61	1101.4	2001.68	488.896	667.083	1037.16	956.875	1773.69	1086.09	2898.31	1107.24	308.339	834.911	1703.97	1421.43	1212.97	1871.07	2088.71	614.262	1644.64	469.833	1259.32	1136.12	270.756	414.594	711.779	518.145	404.454	1648.14	851.963	14193.3	1059.09
	49	Y-j	2	1753.02	755.534	843.833	1317.36	2122.34	2835.31	666.7	601.92	913.482	942.762	727.086	797.682	25434.1	746.707	1046.25	844.128	1844.73	512.224	700.594	1142.79	751.895	1408.74	864.174	2052.03	895.933	253.738	1628.72	1648.98	1456.55	937.71	1397.51	1827.15	599.884	1665.88	385.361	1361.14	894.462	294.628	239.663	794.72	504.242	326.878	1781.11	918.177	14510.7	971.453
	50	T-a	2	2240.59	816.474	978.603	1676.94	3338.04	1467.04	1169.54	722.585	1141.5	1492.22	1156.56	988.501	20440.3	660.612	1642.09	494.7	1852.3	574.128	686.156	815.637	712.012	1680.07	480.974	2332.09	1394.88	332.52	886.258	3636.26	2013.35	871.673	1059.89	2092.03	519.695	1278.37	724.386	1425.16	1168.6	419.889	502.381	1061.02	746.967	537.295	2989.54	969.128	11648.1	3737.31
	51	O-a	2	1509.6	495.837	633.326	1552.52	2123.35	1543	700.776	493.431	1468.87	1432.94	712.114	655.312	19488.4	647.724	1731.83	578.135	1225.31	708.603	1141.96	768.477	827.446	1148.82	551.634	1210.57	1913.53	402.916	718.443	3809.38	1578.54	1063.49	1092.45	787.59	561.794	1219.06	392.521	1424.42	1019.61	414.618	1537.73	623.851	523.259	735.046	2863.57	934.585	11523	1020.45
	52	T-b	2	915.46	728.344	827.321	1813.38	1884.79	1689.84	540.823	609.664	1547.91	707.584	450.229	1147.99	21340	644.282	829.303	529.06	1707.44	607.477	1649.28	988.643	513.881	2011.37	509.459	1948.43	1935.25	428.287	601.374	2184.44	918.749	555.559	812.193	1360.07	528.086	1386.94	307.825	1176.8	1363.53	343.131	2915.63	787.197	444.819	741.084	2064.64	1169.63	11955.3	931.893
	53	Y-k	2	949.855	757.644	828.202	1698.04	1749.31	1447.6	599.197	606.384	1519.07	819.04	441.023	929.787	20823.6	645.138	959.808	509.438	1828.02	602.266	974.453	1091.21	540.663	1609.98	487.196	1505.54	1902.66	408.593	539.915	2173.54	942.187	623.206	822.764	1275.27	523.057	1433.71	362.853	1112.85	1143.41	305.837	1198.61	856.415	439.947	719.885	1915.13	1150.92	11894.8	1094.54
	54	T-c	2	1677.64	1068.89	1385.75	1531.9	2341.06	4136.44	655.658	1059.23	952.553	881.776	770.804	1094.71	27797.4	808.851	953.58	1083.33	2475.72	470.653	1254.64	869.61	1058.74	1918.05	1092.99	2442.32	1016.12	275.633	887.917	1598.67	1829.48	1323.18	1953.06	2559.7	610.633	1793.12	747.811	1331.67	1105.41	308.68	685.857	836.725	508.959	358.559	1824.51	1150.29	15389.7	2416.18
	55	Y-l	2	877.251	367.369	393.377	1445.31	1462.09	1661.35	481.661	271.235	1475.17	737.877	447.729	818.442	16101.3	542.005	786.773	507.443	917.747	723.025	910.662	1102.82	348.879	1469.7	523.468	1130.94	1839.68	390.765	577.981	957.527	1027.26	327.829	758.82	1639.49	480.793	1040.19	430.946	883.685	1072.62	170.095	1576.05	381.378	323.514	677.292	1161.65	924.081	9401.86	692.623
	56	T-d	2	1783.16	1022	1380.74	1379.81	2562.47	4151.23	767.707	1098.72	1164.45	967.55	921.836	1070.9	24638.6	735.911	1090.38	1145.26	2443.54	511.444	900.484	874.635	1163.66	1898.44	1133.43	1038.5	1369.87	310.101	1852.85	3370.47	1559.64	1493.09	2026.29	1663.84	597.819	1533.85	605.489	1431.78	1093.09	426.314	1073.21	822.485	633.212	496.548	2414.39	974.317	13655.1	1709.96
	57	Y-m	2	1387.9	1002.23	1203.46	1323.96	1917.05	3679.92	563.938	865.649	1236.26	873.142	695.04	773.67	24475.2	769.176	995.017	1052.99	2353.59	534.578	827.94	1047.89	884.396	1380.29	1038.8	989.098	1441.4	343.512	716.875	2260.87	1025.03	1179.93	1713.18	1014.54	624.791	1601.72	417.736	1075.49	906.653	226.797	660.036	589.4	397.416	533.617	1237.29	885.259	14120.5	1277.7
	58	Y-n	2	1376.79	713.173	797.525	1581.06	2134.32	2727.19	633.729	552.306	910.445	829.077	511.853	736.801	23841.6	758.961	938.353	819.506	1682.02	530.305	501.461	1133.08	684.971	1270.6	829.558	3534.62	924.269	277.482	525.483	1094.81	1598.25	808.121	1324.06	1904.25	589.829	1610.29	530.592	1336.13	963.828	244.6	110.717	800.678	324.038	346.191	1384.05	837.591	13210.5	1442.26
	59	Y-o	2	1992.85	909.238	1022.14	1336.67	2535.67	3829.6	847.256	757.408	911.614	1037.98	756.559	843.497	26026.7	819.625	1139.94	1056.87	2093.16	428.452	502.328	1122.23	932.625	1451.35	1077.12	2109.72	937.095	253.967	1714.22	1779.64	1892.88	1151.42	1826.82	2331.06	587.982	1721.47	616.325	1661.21	931.585	354.648	230.737	1066.24	545.762	333.668	1887.44	857.953	14606.8	1381.64
	60	HS-d	2	2221.63	900.433	1036.83	1296.84	2577.44	3643.62	961.492	757.857	836.598	1162.02	829.208	828.385	26002.9	797.42	1295.78	1023.66	2107.84	454.789	530.845	1074.12	876.888	1439.05	1044.05	1974.12	890.109	239.876	1556.58	1873.9	2258.45	1152.82	1779.4	2612.75	606.558	1710.71	675.706	1650.56	909.053	402.385	244.713	1196.44	588.607	309.031	2174.83	900.871	14703.4	1196.86
	61	HS-e	2	1550.19	1062.25	1398.1	1361.75	1621.15	4719.12	564.334	1052.34	782.152	663.783	407.382	968.674	26838.5	791.088	762.74	1203.23	2438.68	475.765	382.201	827.312	931.054	1687.88	1213.68	2448.11	775.914	233.472	490.369	1787.04	775.873	1255.05	2128.43	1323.99	608.241	1731.99	251.768	813.664	1008.79	109.696	241.221	267.085	827.843	278.973	1116.82	980.918	15136.8	1376.46
	62	IS-d	2	1104.06	730.17	769.278	1657.08	1911.95	2791.77	563.836	572.611	1004.38	726.545	413.965	727.769	23673.8	738.194	809.899	838.034	1737.48	520.961	532.599	1174.82	653.876	1250.4	851.145	3505.49	1105.82	294.858	495.015	1114.78	1245.51	815.246	1314.12	1515.6	586.077	1664.97	396.495	1201.21	968.901	228.832	103.138	683.148	299.324	404.453	1284.01	870.888	13591.5	933.262
	63	Y-p	2	1119.22	413.171	402.914	1695.85	2099.16	1458.32	706.97	289.799	1456.78	910.73	525.125	828.327	15209.5	560.154	994.156	437.392	957.728	655.334	585.507	1089.64	348.304	1444.04	446.55	2189.68	1813.96	395.086	583.983	1088.53	1736.92	321.952	642.632	2165.68	465.202	1036.6	571.073	1276.48	1114.4	296.454	915.391	792.835	384.495	676.893	1840.36	887.003	8340.02	979.38
	64	G-a	2	1246.51	483.353	503.129	1686.87	1888.12	1527.86	777.345	349.439	1413.39	965.875	591.478	836.027	16918.9	566.817	1057.28	458.767	1171.94	620.885	539.596	1074.4	383.12	1466.2	451.041	2023.29	1755.6	369.486	538.753	1372.15	1743.29	366.466	692.607	2459.53	475.667	1089.18	868.031	1351.76	1112.83	282.94	1270.44	829	431.775	655.734	1830.66	871.75	9493.67	1101.4
	65	T-e	2	1502.94	581.309	611.086	1721.19	2257.04	1842.92	832.27	461.971	1263.44	1013.29	599.502	1059.24	23415.1	680.645	1185.68	567.826	1405.73	566.822	691.017	1098.11	536.696	1848.66	573.839	2491.32	1551.27	357.045	621.662	1741.13	1947.3	574.119	874.461	1953.69	537.366	1517.91	854.618	1779.51	1225.91	307.601	600.711	1008.24	450.023	566.218	2113.21	933.736	12646.3	1431.14
	66	HN-e	2	1493.25	689.78	744.683	1493.79	2136.89	2184.2	749.672	538.54	1088.11	977.712	555.449	1033.87	23493.6	737.361	1106.95	674.295	1641.24	541.946	616.997	1145.96	582.2	1822.65	693.686	2014.79	1229.28	298.396	541.246	1307.31	1915.21	664.259	1038.24	1829.52	563.576	1554.65	840.025	1420.65	1113.21	268.489	389.073	941.254	380.565	444.722	1732	879.927	12314.8	1255.02
	27	HN-a	3	1404.55	933.897	1416.86	1761.39	1662.07	3902.52	516.503	1176.72	1031.75	752.935	477.877	989.998	23660.4	743.679	908.247	1043.57	2049.39	579.462	1391.48	610.078	1023.88	1676.54	1051.03	3264.74	1165.2	315.211	667.117	2639.24	795.411	1374.77	1867.75	910.426	627.064	1446.79	216.69	935.345	1144.02	158.25	389.629	407.771	658.258	421.804	1764.24	1254.8	13931.5	2793.78
	28	Y-a	3	1648.95	888.018	1335.88	1802.39	2044.66	4881.08	604.74	1094.87	967.751	903.012	767.462	1238.69	23769.9	768.909	1035.1	1260.02	2005.99	553.148	1707.18	641.7	1305.01	2185.19	1256.89	3343.81	1071.47	305.603	562.141	3104.52	993.203	1684.15	2292.63	1127.2	585.233	1474.6	366.545	1227.09	1303.71	298.177	895.617	472.947	655.278	406.049	2045.12	1254.97	13919.6	2026.66
	29	IS-a	3	1365.6	1259.91	1594.95	1596.89	1801.23	3659.35	607.562	1203.3	1122.32	768.119	524.091	1031.91	26281.8	786.299	929.979	1065.62	2911.13	438.296	747.566	1003.38	946.35	1775.28	1033.38	2103.57	1299.23	313.726	1371.57	2295.29	928.877	1176.06	1737.61	932.495	601.763	1687.21	377.757	1445.3	1058.62	338.963	698.021	711.283	484.291	469.188	1769.93	990.645	15315	1082.02
	30	Y-b	3	996.372	1262.5	1530.01	1574.97	1776.36	3524.79	504.842	1157.12	1168.44	695.467	451.055	1094.95	23496.8	762.408	813.026	1006.91	2825.31	517.232	730.349	1037.2	836.845	1892.94	1007	2056.62	1339.17	326.328	521.385	2021.49	873.673	1073.74	1703.85	959.998	597.157	1573.45	323.724	1112.14	1163.75	254.137	885.654	546.394	361.483	487.828	1188.16	954.231	14154.3	1003.01
	31	IS-b	3	1529.28	1101.48	1349.29	1587.37	1656.61	2714.64	681.674	1021.85	1101.96	1032.78	669.723	1004.59	24452.6	747.274	1218.44	847.646	2500.41	513.326	668.005	971.185	773.325	1736	815.377	2023.88	1245.43	317.764	1338.2	2259.25	1283.04	991.01	1368.46	1371.71	572.016	1563.23	455.506	1428.71	1073.43	333.315	838.242	909.877	554.287	449.538	1933.67	980.6	14391.3	991.694
	32	Y-c	3	1821.21	1134.76	1372.61	1566.42	1892.62	2777.84	732.018	1033.95	1052.84	952.591	720.482	1005.76	24738	751.677	1073.26	838.553	2596.19	491.512	1203.38	993.15	812.712	1740.15	829.749	2053.59	1186.24	309.671	2402.5	2436.85	1398.6	998.35	1356.08	1468.08	599.12	1620.13	524.764	1505.37	1093.66	394.195	710.09	991.115	562.766	433.07	2182.32	1144.4	14772.8	1339.48
	33	IS-c	3	1022.28	1375.29	1793.89	1597.42	1333.86	4283.5	506.535	1416.54	1283.89	778.199	476.228	1019.4	23979.1	773.181	923.844	1216.08	3084.47	531.17	1609.88	952.311	1022.92	1760.72	1191.55	1748.58	1585.98	367.288	418.725	2389.11	736.902	1355.88	2060.09	657.114	602.154	1483.59	325.208	791.416	1112.97	207.265	556.826	516.423	407.055	594.875	1124.26	1087.06	14124.7	1053.34
	34	Y-d	3	1334.3	408.119	503.032	1501.28	2075.78	1580.04	761.842	390.281	1520.34	1300.8	692.585	892.865	15614.9	585.413	1555.99	611.221	989.293	730.497	807.068	821.545	781.966	1543.26	596.555	1017.08	1875.29	412.752	431.278	3123.82	1488.9	975.364	1081.25	1028.02	467.825	979.393	380.195	1182.98	1115.28	305.075	918.429	1012.09	520.559	726.293	2372.1	898.577	9345.5	1156.56
	35	HN-b	3	1593.74	956.65	1353.87	1605.11	1822.85	4498.84	499.692	1129.15	1150.44	1019.73	623.278	926.953	22996.1	753.333	1152.93	1151.17	2113	566.921	1171.34	724.515	1168.75	1580.68	1194.35	2233.63	1351.64	323.196	498.683	2321.62	926.104	1500.24	2138.91	934.694	635.718	1421.25	229.706	947.822	1105.75	240.79	363.495	290.129	499.711	508.055	1756.08	1159.61	13555.3	1676.92
	36	Y-e	3	2257.64	963.411	1329.83	1544.53	2663.77	4110.74	947.906	1055	1194.67	1532.26	1329.26	826.407	20596.5	711.771	1807.21	1169.75	2145.46	592.269	778.441	843.118	1203.84	1375.23	1167.34	1591.75	1437.89	331.577	1708.41	3609.59	1948.3	1504.31	2032.47	1530.46	577.443	1244.73	636.377	1538.83	949.748	492.471	556.878	620.254	675.721	527.918	2899.54	975.437	12284.6	1316.9
	37	IWI-a	3	1516.05	1247.2	1625.46	1787.68	2467.51	4241.84	630.516	1210.03	1086.91	823.176	677.868	1254.12	28465.5	834.523	991.252	1148.19	2789.28	387.012	1194.72	956.096	1066.27	2080.2	1138.39	2928.52	1163.63	316.147	653.923	2252.39	1010.46	1417.1	1994.71	1062.67	593.508	1778.55	278.576	1162.25	1331.03	298.17	479.117	713.443	540.381	438.484	1677.83	1185.15	16138.7	2311.79
	38	KK-a	3	1703.64	1041.48	1289.3	1450.26	2721.77	3711.97	725.358	943.766	797.692	950.784	807.062	702.417	27044.2	823.761	1093.66	1040.96	2400.78	380.666	1154.16	979.84	1023.41	1148.42	1026.03	2875.27	771.073	240.434	1331.47	2056.68	1547.19	1316.35	1798.15	1791.71	619.28	1713.03	366.894	1424.09	933.38	413.074	751.058	1055.42	663.839	271.429	2209.35	1113.04	15697.9	2646.66
	39	Y-f	3	1962.55	1126.6	1393.55	1641.62	3148.68	3398.44	910.968	1055.54	941.657	1012.06	912.823	1190.64	26023.6	778.159	1128.82	988.444	2537.97	446.017	851.254	941.327	975.983	1972.05	969.55	2630.79	972.347	276.985	1202.69	2151.78	2058.64	1225.73	1612.05	2323.14	588.288	1608.6	441.632	1586.78	1165.45	378.95	455.532	1248.72	608.652	360.974	2170.17	1069.04	14549.5	1805
	40	HS-a	3	2028.22	1064.93	1397.03	1744.4	2529.2	3942.55	854.93	1086.07	1094.69	1117.99	941.254	1157.09	26167.9	786.198	1241.49	1093.76	2386.12	467.794	1921.93	842.209	1176.51	1983.52	1081.28	2752.2	1238.23	328.528	1119.55	2388.72	1460.59	1477.18	1948.74	2061.32	575.121	1594.7	406.467	1278.38	1218.45	433.893	590.969	1064.65	686.531	445.021	2371.83	1297.37	15526.3	1618.9
	41	R-a	3	2098.03	1333.3	1980.46	1623.3	3029.71	3762.11	1014.55	1635.5	985.673	1159.02	1010.93	1083.83	24125.1	747.287	1283.25	1019.21	2856.11	504.567	1418.23	734.237	1115.77	1887.64	1011.38	2357.57	1026.34	282.124	592.32	1930.74	2193.78	1412.03	1810.5	3375.41	585.161	1518.81	618.073	1040	1155.66	374.043	623.419	884.99	643.823	380.537	1913.58	1124.54	14250	973.999
	42	HN-c	3	1466.25	525.076	557.953	1585.33	2168.27	1242.61	851.227	420.2	1222.04	1062.42	755.723	938.441	21708.9	671.555	1179.08	432.618	1208.07	593.445	638.47	965.539	501.145	1582.28	445.822	1960.54	1426.98	339.398	693.645	1306.33	2366.83	558.833	758.917	2671.1	528.94	1316.96	965.858	1280.67	1069.84	331.139	1072.2	1054.64	540.434	529.693	2127.63	1031.31	12365.2	1356.6
	43	Y-g	3	1293.2	786.955	846.779	1499.98	2139.11	2277.94	728.452	621.226	1233.07	933.254	685.371	932.653	24240.7	735.334	1061.87	750.726	1785.03	494.091	522.567	1063.98	731.897	1565.51	709.707	1642.52	1395.57	345.94	401.541	1727.28	1636.4	891.263	1172.1	2223.77	566.93	1570.11	548.188	1473.64	999.432	313.632	1246.86	1129.48	452.953	515.548	1881.97	1084.96	14076.5	1200.56
	44	HS-b	3	1927.17	861.457	1143.76	1047.91	2146.62	5024.29	678.481	867.91	766.172	826.968	751.893	716.916	25691.9	773.706	920.307	1274.19	1970.77	516.907	1135.72	768.097	1160.63	1262.16	1261.35	1226.16	750.989	207.407	1096.33	1955.37	1273.93	1505.43	2293.07	1734.74	614.014	1592.03	296.311	1164.72	727.672	395.309	504.193	575.433	531.597	274.689	2023.31	969.674	14742.5	1260.51
	45	Y-h	3	2141.12	877.868	1266.44	1262.64	2815.96	4823.14	888.549	1011.07	927.541	995.508	859.192	840.305	23228.2	772.935	1117.41	1174.75	1965.61	611.066	944.671	688.736	1381.83	1426.52	1212.32	1449.71	952.525	272.15	1227.05	2476.57	1867.16	1698.13	2201.39	2315.59	611.898	1480.51	444.903	1547.6	908.096	506.229	526.14	926.554	593.286	349.544	2923.08	1012.76	14142.8	1599.98
	46	HN-d	3	3446.05	784.156	1110.49	1357.62	3647.29	2942.96	1620.14	920.642	943.225	2122.25	2179.51	657.459	18697.7	658.544	2349.13	888.877	1731.85	647.357	869.104	611.863	1105.78	1152.33	887.529	1259.81	1017.73	278.95	4257	7354.83	1366.58	1391.05	1675.16	2182.81	552.68	1162.36	1202.03	1930.22	811.336	679.339	1018.98	544.648	1398.33	372.315	4247.34	1086.55	11303.3	2073.63
	47	Y-i	3	2096.06	747.614	1059.66	1523.37	2926.18	2465.46	957.852	883.438	1110.52	1097.64	975.304	995.437	18558.4	669.887	1226.95	799.428	1670.95	680.707	817.334	573.098	1049.14	1772.51	777.192	1288.47	1230.42	300.822	2206.67	3618.34	2464.54	1337.51	1532.97	1848.97	544.756	1154.81	802.595	1584.45	1054.25	610.796	1374.82	982.372	688.628	440.122	3687.74	1106.56	10955.5	2375.91
	48	HS-c	3	1584.78	828.907	996.395	1637.91	2131.36	4159.56	641.948	753.596	1012.12	875.781	632.863	1012.61	25732	811.102	1000.49	1126.22	1961.59	477.12	667.591	1015.58	932.901	1756.71	1127.49	2870.83	1075.08	290.315	842.248	1654.57	1399.65	1177.82	1960.36	2091.69	609.959	1625.31	452.89	1261.08	1098.47	270.687	427.373	744.752	484.371	391.814	1684.06	898.374	15058.9	1035.05
	49	Y-j	3	1739.46	776.561	838.497	1328.58	2172.01	2975.68	655.621	607.664	887.933	910.226	728.935	804.173	24939.2	779.332	1020.86	870.048	1824.75	504.781	701.923	1108.05	751.947	1377.19	875.12	2035.14	872.836	256.362	1606.79	1610.86	1493.75	918.697	1414.61	1807.27	608.38	1623.68	395.979	1416.31	894.165	290.293	240.853	818.037	486.911	324.616	1849.65	896.44	14331.7	958.597
	50	T-a	3	2234.31	798.604	963.638	1680.66	3312.19	1513.82	1173.12	711.465	1168.88	1458.67	1119.38	948.888	20095.1	646.402	1643.87	494.85	1785.61	591.037	688.441	788.923	715.897	1683.04	505.311	2292.02	1363.48	340.202	889.318	3666.82	2034.66	833.174	1059.1	2038.32	527.815	1229.52	704.518	1431.42	1122.26	413.844	518.245	1087.52	717.717	504.814	3038.09	1044.55	11974.3	3648.44
	51	O-a	3	1520.24	505.827	640.994	1603.58	2163.81	1579.27	692.785	512.326	1512.44	1431.12	745.416	662.803	19109	687.137	1721.32	561.279	1207.82	718.46	1170.43	752.129	840.164	1146.56	576.749	1186.02	1861.12	412.867	710.516	3694.04	1586.27	1055.57	1129.07	797.317	551.495	1186.94	404.189	1471.86	1015.17	430.657	1541.1	650.48	506.344	721.893	2916.1	947.338	11345.4	994.801
	52	T-b	3	904.423	732.109	836.748	1845.15	1951	1698.32	541.386	606.948	1535.64	727.21	443.196	1137.3	21245.2	676.514	813.837	536.344	1724.21	613.448	1603.58	956.619	483.19	1953.06	533.361	1860.71	1890.59	426.293	604.286	2214.32	926.134	539.08	810.559	1379.19	517.465	1365.98	315.544	1287.74	1379.97	373.201	2941.14	774.254	437.946	724.393	2171.86	1224.19	12045.4	948.834
	53	Y-k	3	920.801	760.356	840.873	1710.82	1810.19	1461.74	605.356	626.251	1510.99	807.27	450.851	916.163	20947.1	668.549	917.327	513.717	1796.22	618.839	970.158	1030.68	552.935	1601.52	519.294	1469.68	1843.49	413.923	556.148	2168.99	940.711	623.192	850.532	1258.86	530.101	1369.78	358.625	1129.03	1123.81	311.778	1211.41	871.549	433.428	693.931	2007.36	1167.12	12096.6	1080.87
	54	T-c	3	1715.88	1063.38	1395.7	1549.05	2355.46	4383.15	678.886	1081.2	932.086	866.732	746.139	1078.08	27209	844.954	951.869	1111.02	2423.88	471.606	1235.02	857.059	1024.31	1901.19	1128.54	2332.16	968.321	274.014	865.864	1593.41	1826.17	1334.69	1999.65	2637.06	626.484	1716.3	747.929	1373.66	1069.19	319.227	711.27	826.353	506.203	352.75	1843.63	1201.39	15713.7	2412.77
	55	Y-l	3	885.388	381.802	385.883	1503.16	1452.06	1729.97	480.985	278.572	1442.44	721.25	450.32	823.474	15683.8	558.525	810.652	520.147	916.149	711.208	873.177	1048.42	340.044	1440.02	525.072	1099.48	1783.66	397.681	583.635	946.518	1013.12	348.223	745.017	1641.59	464.841	1016.76	419.307	935.045	1057.36	181.805	1570.39	383.757	326.881	665.018	1173.94	934.684	8886.45	682.986
	56	T-d	3	1745.01	1058.49	1368.95	1425.11	2599.76	4332.33	768.637	1096.81	1158.73	942.555	933.43	1075.05	23732	758.224	1049.5	1135.09	2383.72	504.877	923.033	844.463	1150.76	1853.74	1135.72	1019.17	1315.11	322.813	1872	3346.51	1559.15	1500.12	2088.25	1702.13	590.001	1455.04	613.755	1450.55	1090.47	436.063	1080.85	824.06	617.796	508.108	2483.59	1017.34	13870.2	1679.38
	57	Y-m	3	1380	1000.31	1191.21	1312.96	1903.35	3844.55	566.333	892.188	1222	829.531	705.685	745.249	23777.3	789.278	945.121	1040.85	2338.26	525.471	821.55	1029.35	927.777	1313.17	1031.99	964.596	1379.06	338.577	689.853	2232.36	1028.37	1123.48	1799.04	1018.15	610.7	1553.81	418.595	1123.13	898.32	226.538	657.1	613.322	395.483	524.813	1269.82	925.769	13702.2	1293.01
	58	Y-n	3	1337.18	712.553	764.092	1606.87	2170.33	2761.99	615.633	559.308	909.273	789.969	489.204	737.214	23172.3	759.495	921.404	821.364	1656.14	534.183	480.33	1087.59	687.963	1229.72	842.471	3463.74	945.925	262.931	519.856	1069.67	1587.38	804.203	1329.41	1895.97	608.572	1547.13	530.345	1375.12	940.3	244.002	112.376	838.542	331.835	335.058	1450.63	859.109	13804.9	1410.33
	59	Y-o	3	1936.29	878.167	990.995	1340.46	2621.08	3984.54	838.48	751.22	885.331	1011.83	759.06	817.613	25865.1	795.333	1110.07	1041.55	2025.52	438.977	498.212	1082.06	922.011	1412.32	1073.36	2071.56	928.574	260.654	1746.67	1743.04	1899.31	1118.44	1894.13	2239.18	612.832	1634.82	585.317	1661.48	912.396	363.726	226.234	1060.26	542.97	345.986	1887.96	936.877	15206.3	1344.71
	60	HS-d	3	2213.48	899.216	1036.88	1293.72	2568.97	3841.66	948.354	764.852	849.157	1143.8	821.991	799.659	25726.3	779.17	1279.17	1049.28	2061.82	447.914	543.093	1032.7	908.385	1410.77	1036.84	1925.41	875.642	240.757	1549.32	1819.85	2209.98	1148.68	1808.75	2458.38	590.76	1637.99	653.516	1699.41	868.536	420.064	246.1	1193.97	595.229	324.248	2154.74	898.922	14847.7	1169.51
	61	HS-e	3	1598.8	1062.47	1396.93	1376.1	1661.6	4949.43	573.119	1063.64	778.554	675.216	425.159	976.785	26645.6	826	775.768	1231.9	2375.01	478.532	385.156	797.161	990.89	1694.04	1246.85	2404.69	759.261	238.358	503.781	1791.91	816.57	1208.01	2227.79	1356.46	622.02	1673.64	243.762	810.268	1017.43	113.986	251.547	286.683	832.576	273.63	1191.7	1036.39	15530.6	1393.51
	62	IS-d	3	1115.1	718.586	788.601	1660.92	1906.28	2888.28	580.091	577.96	1008.29	704.496	400.598	696.019	24207.1	746.884	770.818	843.365	1692.23	525.106	524.591	1158	678.405	1196.31	852.771	3403.31	1052.76	299.328	506.989	1086.06	1245.93	790.201	1373.15	1526.25	587.191	1555.54	412.175	1252.1	935.104	230.926	113.91	702.217	305.116	390.39	1357.77	912.135	13981.8	944.374
	63	Y-p	3	1136.52	391.365	411.767	1709.45	2126.34	1494.54	720.095	291.347	1435.94	848.413	514.715	810.087	14957.7	570.541	964.593	423.586	926.19	663.637	582.267	1047.07	345.662	1399.32	431.5	2095.73	1804.24	396.577	588.631	1057.93	1765	305.776	633.111	2252.11	465.782	969.486	569.81	1301.61	1101.03	298.923	931.785	765.604	395.429	676.234	1910.19	950.293	8314.3	960.358
	64	G-a	3	1267.73	460.781	495.163	1702.95	1897.52	1582.25	757.639	362.179	1411.96	949.307	571.875	830.307	16276.9	582.766	1060.75	448.62	1116.74	635.398	545.68	1017.51	394.298	1464.39	452.543	1979.59	1750.95	392.935	550.933	1326.39	1726.55	364.749	686.732	2423.79	488.703	1036.24	816.365	1389.64	1111.46	280.728	1291.05	782.966	445.853	661.734	1895.9	886.862	9683.04	1084.66
	65	T-e	3	1533.43	603.747	618.099	1750.04	2287.69	1866.52	836.842	453.541	1256.88	1000.26	593.383	1043.71	22324	694.336	1144.53	566.723	1385.32	555.362	700.382	1042.4	526.619	1835.94	573.416	2400.06	1486.93	361.97	619.494	1754.67	1936.86	588.957	862.943	1960.93	549.912	1465.73	873.039	1779.94	1248.65	321.28	613.922	960.529	464.245	561.082	2210.85	1009.95	12970.5	1389.66
	66	HN-e	3	1542.46	712.136	742.869	1519.33	2205.37	2244.75	780.087	539.544	1090.06	943.621	551.121	1024.93	23126.6	741.052	1069.88	688.162	1612.41	549.715	628.814	1140.2	605.101	1837.44	687.518	1935.84	1199.73	312.546	565.861	1310.27	1934.04	705.044	1062.19	1880.83	600.846	1491.93	863.874	1524.8	1095.05	270.221	399.004	953.454	386.964	442.594	1811.37	928.301	13653.4	1228.17
	27	HN-a	Avg	1426.13	939.951	1415.64	1767.11	1697.34	3954.9	532.087	1171.47	1050.28	774.608	485.458	1000.44	23779.4	750.666	909.607	1062.64	2100.08	583.441	1406.72	620.732	1066.98	1731.09	1071.1	3344.26	1176.87	314.785	673.315	2637.48	807.518	1371.34	1870.79	933.215	620.071	1506.15	221.983	952.293	1174.64	155.762	397.527	408.689	657.444	440.495	1810.91	1284.13	14035.6	2846.94
	28	Y-a	Avg	1667.58	909.305	1340.59	1806.06	2058.76	4938.54	613.48	1087.37	1012.04	929.627	764.139	1281.09	24245.7	765.451	1070.18	1250.05	2071.93	559.926	1784.46	656.128	1325.48	2235.14	1265.38	3426.41	1104.78	302.865	575.807	3203.43	997.469	1694.73	2293.89	1150.15	594.281	1532.74	377.85	1249.97	1348.94	302.985	912.05	458.009	653.235	413.529	2114.92	1243.7	14045.1	2086.09
	29	IS-a	Avg	1360.96	1281.28	1597.08	1608.17	1815.44	3748.67	610.904	1205.78	1158.27	793.869	519.653	1042.51	26874.9	795.056	946.488	1060.21	2996.06	450.236	758.561	1034.6	954.786	1825.86	1041.99	2169.85	1329.11	330.241	1398.91	2348.6	932.548	1216.81	1741.95	951.135	612.346	1749.82	385.624	1470.36	1109.97	335.219	729.334	716.061	478.823	483.429	1790.56	1003.99	15288.7	1109.75
	30	Y-b	Avg	1016.53	1264.17	1532.92	1590.54	1776.36	3566.28	505.537	1152.01	1183.2	722.8	465.601	1108.63	24406.6	764.43	844.067	1031.94	2937.82	522.755	740.942	1063.7	840.457	1926.03	1020.01	2125.9	1366.49	331.238	535.994	2091.95	868.356	1076.55	1701.71	992.437	604.021	1622.12	340.964	1159.28	1188.81	259.161	894.886	552.603	365.224	490.205	1213.52	944.128	14205.2	1050.15
	31	IS-b	Avg	1536.62	1116.16	1345.27	1612.41	1677	2709.87	686.512	1003.97	1133.58	1065.01	664.871	1030.85	24618.7	744.266	1238.01	848.284	2606.89	513.095	683.54	999.124	795.998	1811.77	816.22	2103.48	1291.01	324.779	1353.26	2342.47	1296.1	1012.33	1347.24	1414.78	576.99	1636.4	460.323	1463.79	1118.11	338.827	854.35	911.774	561.774	463.862	1953.51	966.905	14144.1	1021.84
	32	Y-c	Avg	1837.51	1145.17	1369.47	1579.36	1888.49	2789.3	742.484	1022.55	1073.78	977.577	727.227	1032.68	25335.5	756.33	1110.06	850.75	2675.99	494.32	1224.98	1021.28	842.197	1825.08	835.32	2133.5	1221.33	309.144	2432.82	2481.95	1429.14	1014.87	1362.57	1514.62	598.552	1687.81	533.719	1557.31	1128.87	400.664	720.151	990.924	590.59	432.511	2253.43	1125.48	14459	1389.46
	33	IS-c	Avg	1020.65	1377.16	1817.75	1632.23	1352.27	4343.74	498.717	1417.69	1342.08	797.549	490.279	1037.98	24405.8	766.715	951.733	1204.44	3174.71	533.155	1675.16	971.973	1057.41	1825.25	1194.52	1814.78	1620.12	365.296	427.224	2451.37	736.249	1376.05	2045.49	676.155	596.477	1574.11	328.839	817.298	1167.64	206.466	579.071	520.228	400.621	609.991	1145.4	1100.12	13954.6	1102.04
	34	Y-d	Avg	1324.57	411.716	509.057	1550.38	2119.51	1586.34	776.316	383.074	1543.87	1316.27	705.718	913.824	15998.3	585.907	1586.61	608.115	1008.38	740.811	837.102	830.044	790.153	1591.58	591.915	1053.87	1942.71	417.88	429.085	3189.55	1512.46	995.281	1085.46	1051.9	492.858	1006.26	390.209	1226.44	1143.25	304.481	934.484	1031.29	493.619	741.303	2401.4	896.364	9255	1194.97
	35	HN-b	Avg	1587.66	964.101	1382.28	1593.01	1835.22	4531.77	519.051	1121.41	1168.9	1025.01	618.746	946.931	23637	767.445	1191.8	1188.15	2191.94	585.469	1178.93	737.355	1196.62	1616.2	1200.9	2300.84	1376.1	323.899	504.796	2375.71	934.157	1534.81	2124.05	965.926	614.932	1475.03	242.616	980.64	1148.8	249.193	365.077	286.069	500.704	519.089	1775.75	1130.23	14019.6	1716.9
	36	Y-e	Avg	2258.65	958.808	1331.71	1540.19	2671.47	4121.57	964.539	1041.66	1215.17	1569.9	1333.6	829.753	20894.6	704.361	1847.61	1159.24	2217.35	599.912	805.886	867.158	1222.56	1415.03	1147.12	1647.49	1458.08	334.967	1736.51	3652.92	1980.36	1549.6	2016.12	1527.17	586.293	1305.32	644.283	1593.36	979.283	493.72	582.236	617.043	668.079	535.943	2953.14	939.159	12181.7	1347.58
	37	IWI-a	Avg	1520.23	1255.89	1625.51	1834.05	2491.17	4279.06	641.019	1215.25	1107.78	850.464	679.361	1288.56	28877.6	839.53	1011.51	1149.23	2901.31	397.184	1221.22	976.91	1086.78	2178.72	1150.43	3048.4	1209.75	321.378	664.021	2290.94	1027.12	1426.94	1966.96	1083.16	624.681	1842.57	288.667	1198.58	1358.32	294.503	491.563	688.286	542.111	448.413	1720.91	1186.25	15899.7	2394.82
	38	KK-a	Avg	1715.04	1046.59	1288.42	1482.1	2732.85	3809.32	732.759	947.9	804.739	976.064	817.126	702.386	27448	809.41	1112.89	1056.72	2450.26	389.8	1185.77	993.8	1039.57	1192.22	1045.75	2983.94	789.266	241.598	1346.71	2085	1579.07	1339.31	1825.17	1863.9	626.292	1771.45	361.197	1475.85	939.522	417.132	754.839	1049.05	673.89	279.335	2287.12	1097.88	15497	2731.42
	39	Y-f	Avg	1984.53	1134.7	1401.29	1673.9	3193.25	3418.19	926.76	1051.34	961.145	1042.62	926.178	1220.3	25896	786.045	1157.31	995.309	2615.42	437.279	882.76	955.801	989.531	2070.9	984.505	2774.64	1015.37	279.708	1228.13	2243.04	2073.91	1240.33	1612.84	2408.74	603.268	1667.23	450.203	1640.05	1196.44	379.304	478.904	1236.19	620.174	369.589	2267.1	1039.65	14727.1	1863.48
	40	HS-a	Avg	1997.41	1064.95	1401.07	1746.11	2560.9	3966.34	868.081	1096.09	1108.88	1130.03	954.722	1182.64	26495.5	789.722	1273.11	1096.66	2442.53	466.597	1967.17	878.884	1206.18	2051.67	1082.71	2811.69	1257.02	326.23	1146.69	2434.12	1477.19	1502.23	1941.15	2125.34	602.516	1660.3	421.418	1352.65	1257.89	431.311	602.149	1048.48	707.122	454.731	2409.92	1272.95	15128.8	1677.39
	41	R-a	Avg	2117.61	1337.81	1992.81	1655.83	3110.67	3765.68	1010.64	1620.44	978.461	1167.1	1033.67	1115.93	24561.5	758.037	1311.45	1039.51	2942.3	514.306	1452.6	750.745	1156.36	1942.37	1031.81	2454.99	1063.62	284.086	609.835	1932.65	2199.59	1439.37	1808.49	3486.79	597.441	1561.07	632.481	1090	1202.05	369.963	629.847	888.888	649.862	388.749	1939.28	1093.65	14305.2	1007.04
	42	HN-c	Avg	1488.9	522.727	563.233	1630.82	2207.87	1249.67	864.217	410.838	1254.82	1079.55	779.347	949.177	21735.9	671.684	1189.99	434.482	1248.35	598.668	639.579	989.954	500.872	1634.96	448.797	2044.92	1479.82	348.287	698.792	1323.68	2388.74	555.952	758.824	2748.51	519.046	1384.55	989.122	1323.45	1084.56	323.036	1090.46	1061.9	553.01	534.511	2159.36	998.835	12048.6	1387.38
	43	Y-g	Avg	1324.99	774.941	841.421	1524.84	2190.54	2302.53	727.702	612.901	1242.52	950.271	699.304	958.908	24780.7	746.381	1067.66	759.127	1844.46	501.223	534.611	1068.45	736.227	1623.14	735.373	1716.18	1446.12	353.78	410.877	1744.59	1650.44	900.059	1166.78	2297.5	586.635	1630.33	559.886	1503.84	1039.32	317.075	1269.73	1130.25	461.015	532.07	1935.42	1062.79	14046.1	1234.37
	44	HS-b	Avg	1938.71	873.032	1156.32	1059.49	2171.58	5046.99	692.539	876.074	780.471	850.505	759.924	733.005	25625	784.914	949.904	1268.45	2022.65	511.528	1142.31	782.129	1214.32	1290.97	1264.81	1273.28	782.563	218.056	1106.18	2014.31	1286.46	1548.5	2281.27	1784.29	626.063	1631.05	314.427	1209.5	737.048	397.933	511.915	575.989	547.64	279.655	2060.24	942.148	14785.4	1307.18
	45	Y-h	Avg	2121.17	878.436	1257.63	1254.98	2777.92	4625.83	891.228	999.279	912.334	1031.16	866.829	835.306	23329.4	750.665	1139.36	1178.9	2010.27	594.133	925.1	695.711	1357.38	1459.32	1201.56	1485.47	962.873	264.16	1223.63	2442.1	1841.74	1706.47	2136.73	2309.66	593.114	1527.01	441.559	1540.66	894.12	499.204	514.679	905.824	598.287	346.334	2790.06	972.111	13615.6	1587.27
	46	HN-d	Avg	3465.95	783.768	1128	1340.4	3605.55	2857.93	1630.12	903.592	946.198	2149.78	2179.13	654.015	19095.8	664.483	2376.64	887.033	1750.49	641.171	905.881	633.618	1118.94	1172.19	880.493	1260.04	1031.87	266.328	4256.11	7311.28	1347.02	1405.44	1676.29	2195.16	541.92	1194.34	1226.54	1910.78	817.883	682.501	1022.82	563.128	1412.45	378.162	4114.11	1056.81	11150.9	2108.67
	47	Y-i	Avg	2082.43	743.952	1061.57	1506.16	2898.58	2413.85	955.672	871.145	1096.43	1107.84	971.87	1003.05	18714.2	654.591	1227.82	785.131	1678.88	677.077	824.571	582.151	1055.96	1775.03	766.755	1328.43	1266.02	297.324	2187.92	3634.56	2437.08	1334.17	1496.67	1817.85	550.807	1174.82	824.105	1556.35	1067.46	593.686	1361.08	1008.48	694.752	450.275	3621.75	1071.12	10907.8	2390.88
	48	HS-c	Avg	1612.46	836.032	991.824	1625.07	2072.63	3986.5	634.138	738.619	1017.93	897.909	649.599	1013.16	25526.7	786.146	1017.1	1116.94	1997.85	491.92	670.208	1024.6	943.983	1770.13	1104.05	2898.82	1097.09	301.145	839.069	1682.2	1405.28	1188.09	1900.91	2087.26	610.868	1649.16	456.627	1252.11	1117.4	271.065	415.714	732.519	506.175	401.819	1629.07	868.827	14323.1	1057.44
	49	Y-j	Avg	1761.02	772.01	845.849	1317.05	2150.33	2888.09	663.255	602.239	882.215	930.689	739.373	797.408	25021.2	763.783	1042.69	859.569	1844.37	504.071	698.537	1111.64	755.71	1390.79	860.76	2077.83	892.16	253.113	1629.73	1638.43	1488.19	930.311	1391.85	1827.97	598.001	1664.38	394.235	1405.19	890.43	295.875	239.91	811.276	495.392	324.277	1804.08	900.535	14263.7	974.332
	50	T-a	Avg	2232.99	801.415	963.678	1673.21	3352.65	1480.78	1177.69	715.996	1164.67	1478.44	1154.36	970.147	20200.3	661.305	1657.8	499.561	1837.79	582.916	694.386	808.187	702.993	1696.86	494.16	2335	1396.5	331.593	891.798	3671.88	2016.5	848.461	1051.94	2078.44	530.083	1271.76	728.368	1430.2	1151.32	418.318	509.617	1086.99	733.606	523.743	3023.31	1009.52	11589.6	3713.05
	51	O-a	Avg	1519.65	499.946	639.31	1565.71	2122.16	1558.43	697.372	496.721	1497.83	1443.68	730.942	668.217	19400.5	671.683	1747.12	578.347	1219.39	715.789	1165.72	762.057	839.559	1158.27	571.461	1212.22	1904.51	410.02	715.069	3778.37	1591.08	1057.05	1104.28	788.076	553.576	1219.94	392.034	1445.31	1030.56	418.087	1549.38	629.889	517.92	740.332	2896.97	933.038	11463.4	1012.15
	52	T-b	Avg	907.936	729.798	828.041	1829.59	1914.85	1664.56	536.481	602.681	1534.03	719.922	444.788	1143.55	21316.8	648.545	815.088	539.41	1730.16	606.13	1631.22	970.948	504.861	2003.83	521.645	1931.14	1927.89	422.44	609.608	2209.06	928.175	537.832	803.834	1364.83	524.051	1378.34	310.051	1234.9	1380.01	352.545	2926.53	777.903	445.247	728.683	2125.42	1212.17	11860.5	940.433
	53	Y-k	Avg	943.037	765.075	834.211	1701.69	1781.68	1438.32	598.329	608.978	1525.34	822.948	449.144	931.167	21093.5	667.377	953.543	511.051	1827.94	613.623	981.948	1053.94	542.334	1620.67	501.2	1513.67	1889.89	410.937	553.866	2189.68	946.052	622.836	832.328	1264.59	527.473	1411.22	366.677	1125.25	1144.62	310.179	1210.78	863.741	439.171	716.983	1964.53	1149.69	11779.2	1102.01
	54	T-c	Avg	1690.41	1057.84	1379.77	1526.08	2327.4	4199.71	660.292	1059.57	946.708	882.845	759.509	1084.27	27545.2	822.841	954.252	1112.23	2445.34	477.188	1245.35	856.038	1036.11	1913.85	1107.17	2385.04	993.52	275.893	877.603	1593.74	1823	1317.21	1953.92	2590.09	620.856	1763.15	750.727	1343.65	1092.07	312.142	692.964	824.44	513.378	356.465	1822.77	1160.81	15293.1	2416.62
	55	Y-l	Avg	896.902	374.744	389.29	1474.36	1446.99	1686.55	481.35	274.67	1465.07	734.325	452.304	820.04	15640.9	554.954	809.065	517.355	924.353	719.554	902.464	1079.61	350.825	1455.97	522.741	1124.26	1827.28	397.151	586.932	957.646	1028.69	331.625	749.337	1656.29	479.841	1045.26	430.399	905.543	1073.19	172.859	1590.16	393.83	331.318	679.663	1162.47	927.223	9111.65	692.477
	56	T-d	Avg	1768.26	1041.85	1382.28	1402.76	2586.71	4206.72	775.091	1086.14	1160.94	965.567	928.303	1076.78	24207	749.45	1070.62	1151.07	2419.18	514.694	909.214	864.187	1166.19	1888.12	1140.16	1038.4	1357.22	317.614	1866.52	3354.14	1564.21	1491.45	2053.42	1692.76	595.183	1506.79	611.722	1453.24	1101.67	430.357	1072.99	833.487	633.688	500.271	2455.05	1004.62	13653.6	1691.7
	57	Y-m	Avg	1374.37	1011.36	1191.08	1313.05	1918.12	3718.81	570.692	875.635	1228.3	852.446	706.23	763.51	24255	772.215	984.182	1065.32	2367.31	528.588	832.492	1045.83	913.345	1365.12	1052.23	982.547	1435.74	339.464	704.59	2270.09	1035.19	1154.54	1740.03	1020.54	615.592	1602.39	418.495	1100.6	905.417	225.668	658.836	604.801	401.326	528.672	1252.36	899.062	13774.4	1304.5
	58	Y-n	Avg	1359.78	714.368	776.479	1599.77	2162.16	2721.93	629.973	546.544	919.183	815.533	505.992	739.07	23537.5	756.815	937.852	821.113	1690.76	527.889	488.506	1116.23	685.213	1260.62	835.758	3549.16	954.32	274.787	528.688	1082.01	1610.33	806.009	1312.73	1893.22	595.607	1591.4	538.471	1357.43	969.116	241.606	108.606	823.736	328.035	346.697	1425	837.242	13210.9	1426.56
	59	Y-o	Avg	1970.81	898.27	1011.16	1340.04	2599.33	3857.35	848.544	749.877	902.322	1031.94	761.722	823.742	26113.3	800.396	1140.15	1059.71	2081.98	440.195	502.049	1096.83	924.831	1445.75	1068.15	2125.57	945.521	254.373	1749.19	1789.5	1904.56	1138.14	1817.82	2298.29	604.394	1706.24	603.152	1656.17	925.811	358.352	232.287	1068.28	549.53	337.038	1890.83	901.927	14612	1378.32
	60	HS-d	Avg	2212.08	904.696	1031.51	1304.64	2592.12	3709.46	965.737	757.718	849.993	1169.08	828.446	824.519	25865.6	788.689	1299.28	1049.25	2098.31	450.509	543.471	1058.69	898.08	1442.01	1042	1980.19	891.815	241.987	1561.09	1867.07	2241.48	1151.08	1750.5	2550.64	606.407	1702.69	671.17	1676.74	885.834	406.312	241.169	1201.56	588.705	313.13	2165.3	888.005	14665.6	1205.48
	61	HS-e	Avg	1573.81	1056.7	1395.32	1366.12	1640.32	4780.3	574.796	1064.38	780.577	672.872	422.652	976.343	26911.7	805.385	766.846	1229.05	2415.64	474.402	387.102	813.442	956.397	1700.14	1243.27	2458.98	766.488	232.059	495.498	1795.69	797.345	1216.85	2156.78	1344.57	612.301	1727.89	247.108	800.454	1017.74	110.355	247.137	282.056	828.479	277.471	1159.64	1008.16	15255.6	1397.42
	62	IS-d	Avg	1101.61	726.478	774.782	1658.83	1907.92	2817.94	564.631	564.428	1008.09	715.859	401.93	718.024	23882.4	745.616	806.527	842.459	1715.55	519.956	529.956	1166.22	664.822	1231.39	848.614	3502.07	1088.38	296.496	497.63	1101.93	1250.61	789.218	1328.66	1514.63	591.247	1621.57	401.32	1219.3	964.505	228.587	107.898	697.236	295.43	395.831	1302.89	869.47	13684.4	949.145
	63	Y-p	Avg	1131.11	398.507	401.394	1700.35	2122.91	1468.8	718.683	285.436	1447.34	877.191	520.623	826.093	15031.7	560.875	984.331	431.43	947.534	659.469	588.394	1076.36	350.229	1430.6	438.476	2175.53	1829.95	395.98	590.263	1084.48	1759.87	316.088	634.025	2214.82	468.837	1010.33	580.648	1290.76	1114.44	301.438	923.498	777.169	386.558	677.51	1875.79	915.466	8328.72	979.177
	64	G-a	Avg	1260.26	475.169	497.219	1686.24	1888.87	1545.28	764.479	352.824	1421.15	965.915	582.237	842.214	16526.4	568.783	1061.47	457.881	1149.23	626.123	547.856	1051.83	384.265	1476.04	453.264	2023.28	1769.57	387.07	552.825	1367	1752.39	357.626	682.516	2460.27	485.243	1078.17	842.585	1356.47	1109.15	286.552	1285.88	814.497	443.243	662.672	1862.56	877.627	9439.18	1097.71
	65	T-e	Avg	1530.21	593.382	617.919	1727.79	2273.53	1843.55	831.55	452.464	1263.99	1018.25	601.986	1068.75	22787.2	690.91	1174.37	569.371	1404.63	566.635	693.041	1088.33	531.946	1861.36	570.292	2480.41	1518.77	359.438	623.041	1746.97	1949.16	579.234	869.401	1959.5	549.462	1504.44	859.565	1773.21	1242.75	315.826	607.15	989.843	457.194	563.161	2150.35	969.724	12729.7	1418.67
	66	HN-e	Avg	1519.32	695.919	748.778	1505.03	2175.67	2199.57	774.885	529.417	1090.04	960.082	553.094	1030.67	23162.7	728.99	1094.11	677.463	1624.02	547.425	621.517	1141.96	592.798	1824.77	689.769	1984.47	1220.26	303.01	554.955	1316.6	1930.95	686.75	1045.21	1864.94	583.198	1538.94	850.437	1471.64	1119.63	267.978	388.587	950.956	383.422	444.845	1776.24	896.762	13052.7	1236.18
[truncated: 384 more columns]

## Sheet: TableS9
	Table S9. VIPpred and correlation coefficients of components for each prediction model
		H28BY														H29BY
	Peak-ID	Ginjo-ka	Hine-ka	Nama hine-ka	Fatty acid smell	Grassy/aldehydic	Diacetyl	Sweetness	Sourness	Body	Bitterness	Harsh taste/acrid taste	Aftertaste	Overall quality		Color	Ethyl hexanoate	Isoamyl acetate	Nama hine-ka	Ethyl acetate	Grainy/Sweet aroma	Sweetness	Sourness	Body	Bitterness	Astringency	Aftertaste	Overall quality
	Peak-4933	0.0999656	-0.396205	0.155407	0.767169	0.264674	-0.212871	0.819123	-0.51301	0.675434	-0.110121	0.180757	0.493022	-0.212871		0.901535	-0.969743	-0.842924	0.94128	0.526267	1.05394	-0.135585	0.334828	0.741192	0.488981	0.578887	0.645602	1.06683
	Peak-966	0.104146	-0.0761117	0.335243	0.893466	0.351429	0.159897	1.31903	-0.962418	0.779009	-0.0407365	-0.0376869	0.591219	-0.159897		1.17089	-0.774626	-1.10612	0.883662	0.324897	1.16688	0.0314788	0.0112004	0.870706	0.585533	0.634662	0.754569	0.955567
	Peak-480	0.12029	-0.716562	-0.147332	0.354309	-0.0133757	-0.265023	0.0134437	-0.0761676	0.308862	-0.126615	0.227464	-0.201362	-0.265023		0.539434	-1.08626	-0.328608	0.919321	0.76455	0.83554	-0.320562	0.689285	0.555871	0.416157	0.523232	0.496854	1.07835
	Peak-2387	0.0549603	-0.341474	0.192821	0.80292	0.306658	-0.167043	0.854829	-0.539406	0.711676	-0.0676082	0.206275	0.531276	-0.167043		0.903125	-0.943861	-0.830651	0.927287	0.496239	1.04188	-0.106447	0.28769	0.742945	0.472815	0.563203	0.639271	1.04439
	Peak-4551	0.111182	-0.386006	0.172976	0.787827	0.23042	-0.218132	0.832955	-0.506938	0.685455	-0.105515	0.201579	0.499167	-0.218132		0.902283	-0.961576	-0.851829	0.934366	0.498904	1.05339	-0.11159	0.324225	0.742992	0.478475	0.568812	0.64716	1.0659
	Peak-3028	-0.00671694	0.487662	0.529336	0.838317	0.300028	0.0179828	1.55466	-1.05188	0.723189	-0.100104	-0.0833966	0.578975	-0.0179828		1.20728	-0.0552824	-1.40761	0.431433	-0.289753	0.924195	0.262149	-0.567488	0.744885	0.47131	0.42931	0.628275	0.366037
	Peak-1040	0.149414	-0.369078	0.1922	0.782927	0.231229	-0.248024	0.942501	-0.605421	0.67908	-0.122138	0.185309	0.493186	-0.248024		0.948467	-0.97791	-0.900484	0.950159	0.521777	1.09165	-0.155855	0.305509	0.736329	0.507559	0.59091	0.653022	1.0977
	Peak-965	0.0355268	-0.551087	-0.0204672	0.349775	0.253748	-0.0804275	0.00321823	-0.085861	0.341961	-0.0289528	0.355506	0.261663	-0.0804275		0.430309	-1.09687	-0.100243	0.860613	0.828629	0.735581	-0.375483	0.682666	0.480438	0.384031	0.492289	0.434951	1.02964
	Peak-6093	1.03198	-0.931458	-0.797156	0.496872	-0.795713	-0.803855	-0.214466	-0.755983	-0.686028	-1.01939	-1.16133	-0.834836	-0.803855		-0.0973483	0.0798512	-0.64758	0.0624507	0.0380369	-0.104877	-0.00384545	0.469518	-0.103388	-0.0834097	0.0442342	-0.0712061	-0.0380172
	Peak-1767	0.685417	-0.240847	-0.181519	0.131575	-0.351409	-0.493174	0.791709	-1.14628	-0.0614259	-0.610186	-0.832036	-0.237396	-0.493174		0.892811	0.185415	-1.45275	0.230152	-0.37068	0.572355	0.257988	-0.314287	0.476335	0.283123	0.248782	0.395192	-0.0741797
	Peak-174	-0.0448569	-0.520246	0.0765314	0.549264	0.158166	-0.164589	0.313453	-0.0208078	0.491002	-0.0602007	0.369208	0.363529	-0.164589		0.580853	-1.04968	-0.383431	0.880929	0.702998	0.850742	-0.281497	0.579028	0.551027	0.397459	0.497275	0.486414	1.05352
	Peak-570	-0.0599002	0.549503	0.727316	0.653823	0.291108	0.494131	0.656912	0.133002	0.53252	0.569325	0.034562	0.549024	0.494131		1.00672	-0.767219	-0.390028	0.879562	0.826541	0.906579	-0.547067	-0.0147823	0.850345	0.975084	0.951702	0.867149	0.690039
	Peak-402	-0.209275	0.649785	0.829544	0.658032	0.479435	0.655098	0.58679	0.093811	0.566341	0.650115	0.155828	0.602125	0.655098		0.948182	-0.787278	-0.27401	0.847659	0.881171	0.851633	-0.60734	-0.058305	0.783177	0.95298	0.931097	0.81682	0.686888
	Peak-3277	-0.131062	0.602392	0.817501	0.695411	0.402826	0.583808	0.649848	0.00336873	0.582393	0.616327	0.0967748	0.602171	0.583808		1.00343	-0.794449	-0.332393	0.884143	0.869705	0.902131	-0.587782	0.0765067	0.838434	0.984842	0.962109	0.862049	0.709209
	Peak-172	-0.128096	0.662201	0.931732	0.717377	0.531091	0.63567	0.691392	-0.16226	0.607009	0.692643	0.106737	0.651074	0.63567		0.999813	-0.768933	-0.358269	0.925681	0.836097	0.917563	-0.512345	-0.0422672	0.885258	0.949449	0.932394	0.851634	0.688018
	Peak-5000	-0.165467	0.67296	0.928925	0.838446	0.476354	0.621033	0.775789	0.036917	0.716967	0.666367	0.13884	0.716774	0.621033		1.08215	-0.833421	-0.41409	0.94855	0.877387	0.980944	-0.570282	0.120318	0.943549	1.05754	1.03698	0.960258	0.751451
	Peak-3345	0.338131	0.322162	0.678079	0.870353	0.303143	-0.168981	0.871385	-1.15971	0.60109	-0.286897	-0.244	0.568442	0.168981		0.894491	-0.742822	-0.204539	0.862912	0.761644	0.854607	-0.577751	0.948728	1.00388	1.20224	1.1774	1.13823	0.754884
	Peak-4869	-0.400674	0.644099	0.633469	1.23064	0.0435471	0.310161	0.679504	0.657458	1.10757	0.375309	0.304428	0.904296	0.310161		1.21604	-0.185222	-1.82348	0.647898	-0.482544	0.980769	0.64008	0.774485	1.18429	0.596938	0.658888	1.09645	0.456846
	Peak-3082	-0.691171	1.34779	1.66388	1.6052	1.10712	1.04424	1.34305	0.450357	1.50278	0.990875	0.826252	1.42301	1.04424		1.36175	-0.912107	-0.894342	1.2348	0.574256	1.18341	-0.114602	0.691534	1.53861	1.29527	1.34773	1.54978	0.89851
	Peak-7242	-0.751952	1.38696	1.7042	1.63121	1.18067	1.09798	1.33957	0.478431	1.53974	1.04366	0.875246	1.46719	1.09798		1.34977	-0.941237	-0.848876	1.24334	0.629257	1.18203	-0.163719	0.706949	1.53192	1.31442	1.36465	1.5469	0.910619
	Peak-2401	-1.38857	1.7001	1.66352	1.40751	1.55218	1.57964	0.51726	0.986533	1.48076	1.47861	1.13707	1.55753	1.57964		1.66428	-1.38726	-1.04643	1.58879	0.978949	1.63227	-0.480116	1.61621	1.63154	1.49215	1.56981	1.66313	1.52581
	Peak-1074	1.11061	-0.828633	-0.409965	0.0752804	-0.738062	-0.830904	0.552757	-0.536937	-0.2161	-1.04527	-0.859595	-0.492269	-0.830904		0.736038	0.396488	-1.25066	0.244509	-0.847862	0.412415	0.959203	-0.107936	0.976108	0.297775	0.331226	0.823734	-0.229044
	Peak-5155	0.322192	-0.281927	-0.317813	0.592055	-0.589366	0.583598	0.860557	-0.228813	0.44324	-0.47406	-0.527577	0.15862	-0.583598		1.28931	-0.356227	-1.38721	0.720449	0.215127	1.07648	0.373972	0.833944	1.28705	0.872698	0.904422	1.27629	0.553373
	Peak-747	-0.0321478	-0.40825	-0.730364	-0.114255	-0.605708	-0.570597	-0.137412	0.29633	0.0585147	-0.510246	-0.185271	0.214761	-0.570597		-0.324198	0.353645	-0.210557	-0.517108	-0.582239	-0.340629	0.294973	0.461837	-0.264333	-0.226927	-0.217836	-0.0702338	-0.25347
	Peak-2845	-1.26231	1.41647	1.49229	0.677842	1.92303	1.66718	0.141915	0.818415	0.811258	1.22643	1.28231	1.00554	1.66718		1.09253	-1.22719	-0.0655596	1.20543	1.1647	1.03741	-0.660726	0.935521	1.08335	1.12669	1.18218	1.09764	1.04091
	Peak-4577	-1.21594	1.32715	0.767708	1.15303	0.648426	0.898974	0.769554	0.326587	1.24026	1.16289	0.52884	1.25893	0.898974		1.6495	-1.07819	-0.902636	1.30558	0.913006	1.57957	-0.577777	0.718766	1.47708	1.49141	1.43227	1.44679	1.13582
	Peak-894	-1.49117	1.71153	1.52624	1.3932	1.18566	1.60002	0.256026	1.15902	1.43501	1.57062	1.15676	1.51633	1.60002		1.63146	-1.3362	-0.950457	1.33698	1.17729	1.58657	-0.968601	1.15171	1.37628	1.75276	1.71427	1.62734	1.39865
	Peak-5848	-1.02005	1.45547	1.58187	1.45137	1.11939	1.27774	0.684394	0.594099	1.43496	1.43684	0.82589	1.50794	1.27774		1.89094	-1.51348	-1.30632	1.95764	1.05951	1.94	-0.359559	1.11085	1.79908	1.42063	1.51294	1.6077	1.72025
	Peak-2647	-0.0191987	0.408485	0.436371	1.40113	-0.15313	0.0811874	1.434	-0.7894	1.181	-0.303888	-0.421986	0.951925	-0.0811874		1.46519	-0.529331	-1.71607	1.10336	0.0446072	1.2648	0.389895	-0.178356	1.4381	0.961626	1.01646	1.38145	0.774262
	Peak-169	-0.0604055	0.225465	0.377691	1.28823	-0.521175	0.0807178	0.854496	-0.213386	1.02038	-0.327457	-0.177865	0.819817	-0.0807178		1.69539	-0.762353	-1.73754	1.31223	0.238884	1.60619	-0.0620126	0.597092	1.60681	1.26354	1.27731	1.546	1.08981
	Peak-5728	-1.06377	1.47797	1.6103	1.44239	1.19445	1.31907	0.68351	0.662929	1.44318	1.45213	0.885979	1.52062	1.31907		1.87896	-1.47462	-1.27268	1.92975	1.0317	1.92105	-0.334854	1.12007	1.81044	1.41654	1.50352	1.60773	1.67322
	Peak-2456	-0.173743	0.567784	0.600089	1.02053	-0.02303	0.193716	0.844441	0.5269	0.888462	0.128395	0.105943	0.660279	0.193716		1.25208	-0.468332	-1.24057	0.885144	0.113997	1.04504	-0.10126	0.376296	1.35974	1.15464	1.15323	1.42839	0.571684
	Peak-2822	-0.00105734	0.27686	0.47942	1.29703	-0.432059	0.0424086	0.764372	-0.0803031	1.02834	-0.405224	-0.0803552	0.849756	0.0424086		1.67336	-0.791153	-1.62803	1.3074	0.293928	1.57085	-0.0203378	0.575706	1.60437	1.29086	1.30691	1.56327	1.07696
	Peak-5382	-0.747205	0.795487	0.667263	-0.668092	0.150453	0.602494	0.194395	1.44565	0.705963	0.472634	0.923101	0.607041	0.602494		1.08992	-0.839082	-0.545329	0.702885	0.806077	1.00402	-0.829308	1.11664	1.03834	1.535	1.44422	1.39328	0.771719
	Peak-2213	-1.21347	1.67099	1.71989	1.60715	1.14384	1.39626	0.72896	1.09494	1.60687	1.46257	1.10646	1.6326	1.39626		1.71698	-1.54111	-1.24624	1.73528	1.05862	1.69102	-0.509404	1.50136	1.65242	1.53363	1.64519	1.73216	1.67386
	Peak-5682	-1.49788	1.25381	1.41574	-0.965579	1.48713	1.46027	0.334538	2.08846	1.17605	1.09361	1.80086	1.18467	1.46027		-0.297574	-0.904098	1.35941	0.0221489	1.35085	-0.229051	-1.38489	1.313	-0.16319	0.832691	0.8047	0.398188	0.368944
	Peak-3547	-1.76601	1.39171	1.44895	-0.89978	1.92932	1.76894	-0.0427457	1.82239	1.17294	1.4497	1.76102	1.31843	1.76894		-0.563741	-0.752549	1.29537	0.040542	1.14363	-0.415868	-1.06006	0.72501	-0.508211	0.208554	0.248893	-0.146244	0.334421
	Peak-3490	-1.75123	1.33978	1.43177	-0.876796	1.94763	1.75524	-0.0205539	1.81035	1.15175	1.42301	1.79314	1.29573	1.75524		-0.607714	-0.724287	1.36664	-0.0948082	1.12534	-0.466938	-1.06314	0.786347	-0.564862	0.162975	0.202115	-0.201533	0.299998
	Peak-1693	-0.147706	0.454502	0.552954	1.45258	-0.104034	0.184813	0.873415	-0.587188	1.21234	-0.71429	-0.289853	1.1085	0.184813		1.76003	-0.910448	-1.91676	1.56787	0.19952	1.70055	0.311186	0.445317	1.70682	1.09019	1.19513	1.54007	1.29598
	Peak-814	-0.191884	0.486135	0.576771	1.41631	-0.0693777	0.231954	0.81769	-0.557614	1.19097	-0.778335	-0.260287	1.11332	0.231954		1.73027	-0.953236	-1.86417	1.59637	0.251161	1.69072	0.283931	0.430472	1.68488	1.07634	1.19006	1.51863	1.33365
	Peak-2505	-1.53707	1.22728	1.38971	1.25374	1.73369	1.50094	0.570785	1.38066	1.42491	1.30219	1.45861	1.46473	1.50094		0.672811	-1.46749	0.500301	0.927212	1.51423	0.710454	-1.10173	1.42021	0.74685	1.2074	1.27504	1.0606	1.135
	Peak-3348	-0.204596	0.516765	0.592994	1.43191	-0.0116173	0.259334	0.831069	-0.619287	1.20748	-0.798994	-0.274848	1.13526	0.259334		1.75051	-0.960542	-1.92066	1.62753	0.237432	1.7202	0.316852	0.388351	1.69308	1.04665	1.16691	1.5025	1.35663
	Peak-2611	0.580233	-0.87434	-1.14037	-0.488023	-0.986387	-0.987747	0.0608971	-0.0813542	-0.50672	-1.05154	-0.941527	-0.729264	-0.987747		-0.301369	0.336106	0.147235	-0.790454	-0.374463	-0.535892	-0.0608953	0.768202	-0.310387	0.0827356	-0.0579987	-0.12143	-0.494791
	Peak-5769	-0.154316	0.44276	0.51652	1.34729	-0.00911525	0.207824	0.788501	-0.728124	1.12943	-0.751461	-0.341058	1.07141	0.207824		1.76424	-0.947065	-1.86002	1.66121	0.228494	1.74039	0.37252	0.38835	1.73338	1.00614	1.1279	1.47407	1.34051
	Peak-6612	0.422655	-0.339528	0.182844	0.425688	-0.496417	-0.192251	0.24858	0.508345	0.213725	0.305594	0.152316	-0.0143503	-0.192251		0.830695	-0.192438	-0.892324	0.582291	0.100404	0.7594	-0.0944873	0.420921	1.00181	1.01381	0.952033	1.10369	0.38187
	Peak-5409	0.449605	-0.393097	-0.349599	0.579678	-0.781222	0.655669	0.732637	-0.508428	0.3762	-0.468242	-0.642352	-0.0958977	-0.655669		0.36104	0.274239	-1.36119	-0.0145419	-0.741568	0.131746	0.600843	-0.379087	0.406347	-0.2292	-0.276284	0.635825	-0.0598711
	Peak-7920	-0.969925	1.27162	1.59254	1.40865	1.21416	1.23425	0.804762	0.628565	1.41283	1.27888	0.913147	1.42448	1.23425		0.967689	-1.23394	-1.04849	1.27542	0.968052	1.06118	-0.613114	1.31831	0.860777	0.966471	1.09886	1.0365	1.39002
	Peak-3226	-0.371884	0.147452	-0.0838882	0.7659	-0.370879	0.114327	0.480745	-0.0337796	0.736918	-0.242286	-0.1533	0.573383	-0.114327		1.00069	-0.858361	-1.11901	0.849736	0.36942	1.01107	-0.261194	0.507126	0.880393	1.01373	1.06608	1.19654	1.02006
	Peak-881	-0.910648	1.12492	1.04994	1.54759	0.200407	0.831372	0.51533	0.830386	1.43849	1.13644	0.717235	1.37255	0.831372		1.71254	-1.08325	-1.39203	1.39576	0.650524	1.66735	-0.334815	0.908502	1.59487	1.50349	1.50418	1.64934	1.28222
	Peak-2522	-0.907041	1.17162	0.987793	1.57852	0.519714	0.795231	0.741523	0.305301	1.50375	1.0608	0.401612	1.4246	0.795231		1.43761	-0.563653	-1.95217	1.21322	0.190872	1.3047	0.640136	-0.203666	1.44199	0.746356	0.860915	1.30127	0.892608
	Peak-4116	-0.867649	1.11897	1.07937	1.60453	0.287748	0.821131	0.649856	0.654855	1.48674	1.1363	0.653557	1.41748	0.821131		1.71587	-1.0124	-1.36121	1.3991	0.59213	1.66485	-0.238857	0.80193	1.62531	1.43915	1.43729	1.60338	1.21695
	Peak-4813	-0.0662948	0.0824578	0.191358	0.62814	-0.557123	0.0621324	0.10168	0.647113	0.459382	0.141479	0.223296	0.313074	0.0621324		1.09474	-0.529953	-0.990886	0.726439	0.492768	1.03455	-0.581412	0.686341	1.03082	1.38975	1.288	1.30077	0.719922
	Peak-8418	-1.3045	1.61842	1.50434	1.34054	1.73387	1.418	0.885997	0.370409	1.44996	1.32262	1.00021	1.52471	1.418		1.48647	-1.38941	-0.907792	1.51154	0.832098	1.37658	-0.173166	0.975758	1.28631	0.890235	1.05516	1.16505	1.39296
	Peak-606	-1.15184	1.62728	1.19663	1.30997	0.746874	1.11065	0.741818	0.5364	1.3281	1.32623	0.746883	1.3815	1.11065		1.40547	-0.491506	-1.29431	0.894899	0.419794	1.20543	-0.331117	0.37916	1.23134	1.27592	1.17915	1.25161	0.641826
	Peak-972	-0.728138	0.640298	0.280311	0.829656	-0.453784	0.485632	-0.228084	0.721035	0.740697	0.813868	0.370347	0.717074	0.485632		1.3363	-0.775818	-1.25682	0.875337	0.743145	1.33438	-0.896538	0.827863	1.01502	1.57442	1.44843	1.35611	1.04434
	Peak-2735	-0.130547	-0.310919	-0.410986	-0.699693	0.120536	0.0952996	-0.792316	0.483171	-0.627216	-0.147373	0.212608	-0.552922	0.0952996		-0.190704	0.334252	0.301255	-0.637157	0.240883	-0.268703	-0.805596	-0.597147	-0.572181	0.284222	-0.0930884	-0.220399	-0.300146
	Peak-2382	-0.828696	0.782269	0.435359	1.04875	-0.332917	0.585263	-0.109939	0.694744	0.953792	0.970492	0.408606	0.929214	0.585263		1.5153	-0.932166	-1.39498	1.06666	0.77326	1.50619	-0.814201	0.883031	1.19685	1.62913	1.53567	1.49264	1.19625
	Peak-6727	-0.823739	0.652417	0.188495	0.786049	-0.394307	0.520235	-0.329581	0.58212	0.727386	0.892303	0.286562	0.733659	0.520235		1.34257	-0.810865	-1.28033	0.850602	0.805295	1.34998	-1.00328	0.852775	0.949126	1.5982	1.46258	1.32844	1.08107
	Peak-2443	-0.274336	0.584031	0.528435	1.34881	0.673281	0.160707	1.85665	-1.08273	1.27719	-0.444715	-0.553875	1.11381	0.160707		1.47915	-0.909775	-1.02434	1.3945	0.542469	1.36874	-0.0281161	0.814856	1.62906	1.24798	1.31264	1.53398	1.06386
	Peak-1620	-0.241021	0.550787	1.04085	0.991369	1.59766	0.526784	1.62498	-0.474442	1.02767	-0.308033	0.19517	0.9408	0.526784		-0.274407	0.168352	0.381266	-0.161753	-0.550319	-0.516363	1.27191	-0.357148	0.267327	-0.889686	-0.636353	0.244243	-0.463543
	Peak-1994	0.278943	0.244886	0.682445	0.767617	1.25365	0.00421534	1.9701	-1.39601	0.747347	-0.117453	-0.420813	0.618855	-0.00421534		-0.101725	0.041267	0.279536	0.478755	-0.629678	-0.280102	1.55906	-0.430826	0.535239	-0.958276	-0.638728	0.134702	-0.205638
	Peak-7820	0.351654	0.180388	0.644023	0.765413	1.17035	-0.0639543	1.99042	-1.37039	0.731735	-0.185861	-0.469868	0.585143	-0.0639543		-0.0743869	0.100828	0.217333	0.451699	-0.724019	-0.290796	1.64633	-0.5147	0.555732	-0.983001	-0.662112	0.122605	-0.252872
	Peak-4559	0.408461	0.0841343	0.516547	0.672234	1.11029	-0.163488	1.98246	-1.45839	0.648933	-0.275337	-0.610148	0.496556	-0.163488		-0.0958635	0.104277	0.162645	0.446493	-0.73596	-0.288072	1.65235	-0.513161	0.535227	-1.0056	-0.684217	0.14424	-0.238917
	Peak-4312	-0.0604786	-0.210707	-0.243269	0.660778	-0.685387	0.298735	0.189157	0.162191	0.490653	-0.115743	-0.273985	-0.272289	-0.298735		0.662141	-0.00853803	-1.39091	0.16451	-0.467994	0.430845	-0.331466	0.205023	0.588376	0.51841	0.548437	0.852872	0.183724
	Peak-2183	0.418452	0.114368	0.561771	0.746722	1.10328	-0.154155	2.01429	-1.5314	0.702627	-0.246702	-0.583917	0.544845	-0.154155		-0.15076	0.153207	0.214488	0.401275	-0.761112	-0.345048	1.66209	-0.542625	0.501355	-1.02817	-0.710221	0.172648	-0.30276
	Peak-3021	0.434754	0.111177	0.553563	0.716356	1.08227	-0.169464	2.01499	-1.51927	0.675548	-0.267665	-0.599604	0.518809	-0.169464		-0.145761	0.147415	0.2133	0.414079	-0.770919	-0.334572	1.68095	-0.530762	0.505034	-1.04453	-0.722063	0.178994	-0.283988
	Peak-6292	0.384988	0.170037	0.613408	0.75621	1.12496	-0.097566	1.98189	-1.35882	0.717185	-0.218576	-0.532197	0.562703	-0.097566		-0.0608246	0.117041	0.11606	0.441642	-0.766835	-0.283852	1.6743	-0.609371	0.524999	-1.02108	-0.699532	0.153621	-0.248847
	Peak-1126	0.354832	0.156473	0.605	0.760674	1.16637	-0.0932761	1.99941	-1.44958	0.728727	-0.207132	-0.497611	0.576846	-0.0932761		-0.151098	0.176372	0.217021	0.379874	-0.793092	-0.355044	1.68775	-0.581465	0.487424	-1.05316	-0.733263	0.187275	-0.310716
	Peak-2248	0.4393	0.145741	0.588262	0.734156	1.05033	-0.15208	1.98011	-1.44766	0.681995	-0.259139	-0.573488	0.52354	-0.15208		-0.0958587	0.133213	0.163853	0.435541	-0.757961	-0.286003	1.66475	-0.551067	0.536193	-1.00524	-0.689711	0.147415	-0.261947
	Peak-963	0.445686	0.0805515	0.508147	0.712319	1.06186	-0.199362	2.01773	-1.57026	0.67373	-0.260971	-0.66493	0.519008	-0.199362		-0.221596	0.128022	0.340248	0.381322	-0.708547	-0.368189	1.60904	-0.373884	0.456688	-1.04551	-0.724408	0.211324	-0.278728
	Peak-33	0.410504	0.16992	0.60286	0.737344	1.10703	-0.121825	2.0205	-1.48619	0.696532	-0.214818	-0.582966	0.549814	-0.121825		-0.0560245	0.0753137	0.113914	0.517028	-0.736231	-0.225884	1.67293	-0.510189	0.570787	-1.00197	-0.671702	0.125112	-0.168671
	Peak-5869	0.241988	0.329939	0.755578	0.886805	1.24528	0.0458648	2.02757	-1.35417	0.850272	-0.0590157	-0.392398	0.709888	-0.0458648		-0.0464861	0.00385655	-0.0278202	0.586914	-0.673881	-0.170445	1.63487	-0.349619	0.680883	-0.880305	-0.544279	0.0114533	-0.131699
	Peak-1406	0.432276	0.144508	0.573382	0.728375	1.09002	-0.154619	2.03387	-1.51305	0.68528	-0.25129	-0.591623	0.531576	-0.154619		-0.0785624	0.125582	0.131591	0.46902	-0.777622	-0.277308	1.70284	-0.533924	0.558815	-1.01915	-0.691471	0.134395	-0.238618
	Peak-561	0.077768	0.376581	0.76365	0.936733	1.37203	0.174002	1.95617	-1.2089	0.928029	-0.0468189	-0.38503	0.793785	0.174002		-0.290507	0.00674615	0.687799	0.316652	-0.469788	-0.443627	1.35618	-0.0177351	0.430902	-0.893556	-0.58126	0.139453	-0.282658
	Peak-4212	0.402	0.171335	0.589225	0.739547	1.11277	-0.125268	2.02108	-1.49737	0.699114	-0.231812	-0.576718	0.546927	-0.125268		-0.0293797	0.0737397	0.0996927	0.51371	-0.734877	-0.227828	1.67293	-0.52908	0.593483	-0.974482	-0.645694	0.0925661	-0.186535
	Peak-241	0.18967	0.223056	0.797949	0.794409	1.11717	-0.220438	1.53388	-0.909269	0.727731	-0.0489956	-0.0825784	0.63102	0.220438		0.575401	-0.728313	-0.168041	1.05639	-0.422721	0.571226	0.206303	0.202426	0.776874	-0.237594	0.41148	0.523504	0.72972
	Peak-6123	0.357569	-0.431964	-0.575068	0.0441966	-0.79038	0.49704	-0.182026	-1.0605	-0.14178	-0.116474	-0.972177	-0.106979	-0.49704		-0.815656	0.168489	1.0293	-0.507546	0.286668	-0.485755	-0.526972	1.0825	-0.589738	0.132007	0.185248	-0.441507	-0.228163
	Peak-729	0.0713127	0.331463	0.769425	0.925856	1.39037	0.169955	1.91728	-1.20161	0.918625	-0.0507618	-0.30696	0.790802	0.169955		-0.306738	0.0275865	0.726296	0.27861	-0.459288	-0.48967	1.32661	-0.106694	0.384452	-0.902377	-0.601088	0.176418	-0.329854
	Peak-1708	-0.0111543	-0.462787	-0.833545	-0.434007	-1.15927	0.33059	-1.17412	0.181781	-0.45824	-0.161067	-0.454079	-0.368458	-0.33059		-0.837156	0.214735	0.970589	-0.693171	0.371816	-0.4916	-0.83579	1.00503	-0.766616	0.0229854	0.106141	-0.465036	-0.256737
	Peak-3311	-1.32075	0.994302	1.14541	0.936725	1.76636	1.50964	-0.062575	1.0601	1.04623	1.06732	1.04586	1.11814	1.50964		-0.611685	0.141075	1.53427	-0.166496	0.296261	-0.71269	-0.115312	0.819363	-0.0711392	-0.315223	0.17225	0.154724	-0.375639
	Peak-7115	-1.54441	0.970225	0.918777	0.642282	1.39823	1.61833	-0.858397	1.72807	0.785238	1.20128	1.2867	0.927883	1.61833		-0.492544	-0.481681	1.70927	-0.149393	0.890977	-0.519678	-0.704373	1.36629	-0.141532	0.250689	0.298392	0.0673041	0.089325
	Peak-2255	-0.906496	0.756952	0.848108	0.906616	1.7003	1.05696	0.583197	-0.0915096	0.981398	-0.767713	0.298133	1.00666	1.05696		-0.574666	-0.397417	1.7322	0.0679811	0.515035	-0.526394	-0.0192651	1.18043	0.0681584	-0.217658	0.0421534	0.0473767	0.0732887
	Peak-407	0.0187195	0.168099	0.371288	0.982822	1.01524	0.0431682	1.6985	-1.44297	0.956903	-0.224549	-0.696647	0.845057	0.0431682		-0.529429	0.146702	1.23823	0.0870971	0.132152	-0.441723	0.40524	1.04425	0.152685	-0.40218	0.217798	0.0961483	0.140002
	Peak-3537	-1.60177	1.01195	0.891605	0.648488	1.39106	1.61266	-0.817778	1.62115	0.803948	1.23921	1.27604	0.952575	1.61266		-0.493344	-0.556991	1.76154	0.131431	0.987138	-0.481666	-0.82264	1.4459	-0.151096	0.332671	0.370582	0.106248	0.0103321
	Peak-5907	-1.57514	0.998435	0.88994	0.654099	1.39532	1.602	-0.804962	1.59122	0.802216	1.21823	1.24776	0.946421	1.602		-0.4717	-0.545528	1.76121	0.123678	0.976403	-0.481168	-0.801461	1.4492	-0.121848	0.337571	0.377188	0.121597	0.0287546
	Peak-5533	-1.41971	0.621827	0.528593	-0.0298345	1.11858	1.33769	-1.21633	1.2926	-0.192203	1.08152	1.40466	0.443354	1.33769		0.235142	-0.928879	1.12919	0.186366	1.55434	0.298829	-1.78258	1.64877	0.0683631	1.27797	1.1359	0.603521	0.62189
	Peak-1085	-0.705569	0.619213	1.00935	1.04013	1.84069	0.825302	1.31533	-0.680191	1.12824	-0.719484	0.554781	1.13822	0.825302		0.937059	-1.60122	0.629855	1.51795	1.32307	0.969436	-0.364103	1.31544	1.20239	0.772088	0.986199	0.981585	1.31476
	Peak-362	0.653818	-0.73304	-0.446687	-0.162257	-0.573606	-0.664188	0.485162	-0.402841	-0.0069748	-0.671575	-0.606467	-0.237756	-0.664188		-0.559264	0.789834	-0.385218	-0.685456	-0.695009	-0.70409	0.290299	-0.526177	-0.324658	-0.109792	-0.149107	-0.0110862	-0.721753
	Peak-3845	-1.59152	1.05551	1.07262	0.704973	1.76487	1.58238	-0.195238	0.818665	0.906932	1.38619	1.34565	1.10321	1.58238		0.618493	-1.28443	0.919442	0.674726	1.66574	0.602135	-1.52941	1.79687	0.513785	1.33728	1.3047	0.900476	0.948127
	Peak-194	-1.18899	0.916575	0.143065	-0.563391	0.0626223	0.577313	0.0246673	0.824838	0.716832	0.851795	0.456111	0.748573	0.577313		1.02215	-0.883285	-0.460901	0.686244	0.83147	1.03857	-0.76445	0.898832	0.893528	1.25747	1.17184	1.09425	0.814089
	Peak-1220	-0.467356	0.724506	0.492683	1.4466	-0.0973468	0.230142	0.962814	-0.174875	1.32061	0.714115	-0.210484	1.16805	0.230142		1.69154	-0.843293	-1.53976	1.32971	0.438651	1.56798	-0.101381	0.597797	1.63925	1.39959	1.3951	1.61459	1.05595
	Peak-4487	-0.936359	0.637862	0.977567	1.00825	1.84603	0.974252	1.00347	-0.380765	1.12753	0.876903	0.799655	1.17172	0.974252		0.927343	-1.73189	0.798843	1.44707	1.61636	0.990424	-0.816644	1.62505	1.11852	1.06938	1.225	1.08497	1.39811
	Peak-1447	-0.995688	0.558788	0.823771	0.831892	1.70891	0.964132	0.697068	-0.273977	0.973455	0.902246	0.881446	1.05892	0.964132		0.848937	-1.7368	0.885681	1.39416	1.70817	0.955119	-0.980163	1.63238	1.02463	1.12577	1.2546	1.05102	1.4093
	Peak-2577	-0.994382	0.624761	0.925388	0.9619	1.83622	0.996343	0.912547	-0.343924	1.09225	0.895055	0.838607	1.14749	0.996343		0.968733	-1.76165	0.794651	1.43673	1.68502	1.02629	-0.936436	1.73376	1.12983	1.18297	1.31874	1.14946	1.42366
	Peak-4922	-0.228152	0.0905456	-0.0921394	0.901847	-0.271719	0.189833	0.809888	-0.304384	0.821525	-0.165928	-0.359739	0.630139	-0.189833		1.35726	-0.0600118	-1.87371	0.708305	-0.460734	0.984197	0.646364	0.216966	1.25525	0.680434	0.71663	1.13264	0.30044
	Peak-2450	-1.22524	1.20402	1.0448	-0.593332	2.01837	1.3911	0.382438	0.441188	0.794213	0.860261	0.973864	0.908589	1.3911		0.917465	-1.1433	0.622012	0.886662	1.03694	0.887603	-0.506029	1.01896	1.06429	0.976811	1.02913	1.01578	0.819717
	Peak-4570	-1.44849	1.71411	1.54969	1.21379	1.72964	1.60625	0.586741	0.532033	1.31676	1.49384	1.16055	1.46433	1.60625		1.56488	-0.93963	-0.662149	1.38861	0.727282	1.47495	-0.164588	0.838782	1.60119	1.19133	1.20331	1.32827	1.01229
	Peak-5474	0.482945	0.0636239	0.347978	1.14296	-0.123313	0.302601	1.48334	-0.751056	0.871627	-0.209659	-0.682853	0.57521	-0.302601		0.166484	0.297933	-1.22434	-0.0323705	-0.862659	-0.119029	0.963679	0.0371363	0.343407	-0.239134	-0.0679606	0.370041	-0.143561
	Peak-1920	0.00609593	0.511442	0.634398	1.45623	0.179952	0.0227871	1.5359	-0.460698	1.26093	-0.20487	-0.315673	1.00104	0.0227871		1.55366	-0.525579	-1.75021	1.29709	0.113667	1.36051	0.611762	0.264065	1.69259	0.941006	1.02788	1.48138	0.82561
	Peak-5410	0.107318	0.67623	0.808844	1.27149	0.479519	0.18942	1.40637	-0.0478769	1.18459	0.275337	-0.227677	0.980345	0.18942		-0.0500499	-0.283849	-0.403144	0.420794	0.132801	-0.0606294	0.596903	0.377052	0.534219	-0.00713465	0.207091	0.524268	0.177559
	Peak-7635	-0.710434	1.30048	1.34687	1.67099	0.740982	0.789626	1.32944	0.330153	1.58977	0.97174	0.542809	1.47386	0.789626		1.11901	-0.627668	-1.77754	1.15367	0.0327976	0.913218	0.551864	0.161144	1.21993	0.60036	0.78221	1.16367	0.808295
	Peak-4512	-0.861729	1.47134	1.43552	1.68027	0.892153	1.05419	0.971408	0.188943	1.5777	1.24791	0.545096	1.55809	1.05419		1.73212	-0.835549	-1.44128	1.49035	0.369177	1.64475	0.138705	0.584854	1.75311	1.21438	1.24811	1.52168	1.09886
	Peak-2209	-0.400373	1.00248	1.00052	1.62535	0.576329	0.456911	1.59124	-0.384406	1.49992	0.704401	-0.0920697	1.33709	0.456911		0.551391	-0.449965	-0.895309	0.668914	0.00147649	0.344352	0.415743	0.650416	0.734688	-0.250319	0.441008	0.721452	0.473258
	Peak-2520	-1.0381	0.795104	1.01151	0.740207	0.759756	1.20567	-0.529636	2.00086	0.802613	1.05114	1.21916	0.888395	1.20567		0.716033	-0.418633	-0.93064	0.537172	-0.311158	0.759751	-0.296468	0.357751	0.520398	0.635969	0.582399	0.573998	0.552334
	Peak-5601	0.881519	-0.881569	-0.685696	-1.15377	-0.965049	-0.569533	-1.36123	0.243535	-1.22893	-0.729825	-0.284815	-1.15171	-0.569533		-0.80789	0.236899	0.958007	-0.44357	0.149403	-0.413309	-0.401786	-0.324346	-0.817897	0.443127	-0.543085	-0.82066	-0.157884
	Peak-2054	0.0695343	0.244731	0.602343	0.595616	1.38901	-0.269692	1.34348	-0.760163	0.583404	-0.215509	-0.112526	0.459825	0.269692		0.865121	-1.19998	0.202967	1.40788	0.601054	0.914196	0.465672	0.987749	1.43876	0.443476	0.722677	1.04819	1.07267
	Peak-585	-0.139609	-0.385686	-0.342559	-0.73845	0.169616	-0.160597	-0.601121	0.220037	-0.633115	-0.0784225	0.364151	-0.507777	0.160597		0.744095	-0.367237	0.103702	0.425794	0.322214	0.552867	0.0460659	-0.0719959	0.500228	0.236124	-0.244025	0.253463	0.314072
	Peak-7964	0.57051	0.0597399	0.128011	0.911893	-0.169649	-0.484622	1.49595	-0.738738	0.685736	-0.485208	-0.759113	0.364685	-0.484622		0.446531	0.0518456	-1.31871	0.257839	-0.793755	0.241964	0.959004	0.0565202	0.569025	-0.0620474	-0.112222	0.591478	0.175374
	Peak-2081	0.121733	0.272334	0.529227	0.404609	1.44848	-0.419637	0.933387	-0.473655	0.444678	-0.143245	0.103709	0.371189	0.419637		0.881305	-1.26359	-0.17454	1.38986	0.761379	0.976631	0.216985	1.04064	1.33001	0.523894	0.773552	0.999587	1.16136
	Peak-887	0.176797	0.0435407	0.215141	0.275844	1.04834	-0.0182489	1.07856	-0.802247	0.283443	-0.463287	-0.25749	0.155263	-0.0182489		0.912685	-1.16617	-0.116222	1.38161	0.547483	0.943733	0.487481	0.74265	1.37036	-0.378917	0.657741	0.980718	1.10149
	Peak-89	0.105005	0.195854	0.438989	0.476391	1.30619	-0.234303	1.21066	-0.903343	0.46	-0.262471	-0.244921	0.352048	0.234303		0.892028	-1.13997	-0.232934	1.31519	0.55157	0.885182	0.46555	0.971084	1.40472	-0.434246	0.69916	1.02692	1.01072
	Peak-4311	1.09675	-0.701242	-0.232357	0.239489	-0.234085	-0.805304	1.22474	-1.3027	-0.00961383	-0.922938	-1.00327	-0.263664	-0.805304		-0.892836	1.30538	-0.254091	-0.883614	-1.22427	-1.10626	0.985441	-0.897835	-0.432283	-0.753891	-0.733676	-0.436625	-1.22074
	Peak-3294	-0.631414	1.26565	1.30472	1.72409	0.744909	0.761616	1.37379	0.0751479	1.6074	0.934711	0.338457	1.48249	0.761616		1.75379	-1.11764	-1.70983	1.68107	0.44357	1.65812	0.183677	0.730308	1.80994	1.22959	1.36056	1.69565	1.38456
	Peak-3307	-1.24493	0.487211	-0.0265316	-0.305732	0.0276944	0.85876	-1.5525	1.48849	-0.0912577	0.951557	0.991598	0.147291	0.85876		-0.419162	-0.425372	1.19126	-0.606835	1.28588	-0.294915	-1.94211	0.831657	-0.851329	0.79874	0.568044	-0.135527	0.0786889
	Peak-7674	-1.23014	0.480613	0.0103406	-0.283068	0.0478295	0.886204	-1.61298	1.5203	-0.0856892	0.945745	0.992363	0.147928	0.886204		-0.470428	-0.214387	1.12633	-0.765255	1.08387	-0.423872	-1.78975	0.713984	-0.917794	0.671638	0.434876	-0.229241	-0.14209
	Peak-3159	-1.30108	1.39989	1.06126	1.34976	0.622368	1.14371	0.135042	0.603996	1.37224	1.45476	0.723546	1.42553	1.14371		1.36781	-1.16986	-0.902269	1.24596	1.17518	1.44688	-1.05074	1.46822	1.24383	1.71634	1.65018	1.50828	1.30686
	Peak-7224	-1.2901	0.538311	0.0632366	-0.190019	0.115444	0.911516	-1.47895	1.4361	-0.0167186	1.01408	1.0195	0.247626	0.911516		-0.449471	-0.315375	1.12132	-0.653136	1.16995	-0.364818	-1.81422	0.843382	-0.83019	0.737549	0.513966	-0.148266	-0.0569142
	Peak-2530	-0.734411	1.16477	1.08483	1.64507	0.630963	0.692112	1.30282	-0.0490696	1.56373	1.01776	0.283683	1.46515	0.692112		1.52915	-0.88145	-1.3446	1.23969	0.435697	1.3155	-0.0563101	0.504401	1.50916	1.28448	1.33267	1.56909	0.996467
	Peak-3405	-1.72971	1.88634	1.9007	1.28135	1.66737	1.97574	-0.0263709	1.73316	1.39813	1.7345	1.85052	1.55663	1.97574		1.50251	-1.84002	-0.443339	1.67484	1.66394	1.68088	-1.24353	1.71365	1.35701	1.74785	1.7806	1.5857	1.88887
	Peak-482	-1.68683	1.90306	1.93607	1.25556	1.67213	1.95755	0.0038562	1.69434	1.37233	1.71312	1.877	1.5351	1.95755		1.44915	-1.79937	-0.410611	1.65019	1.63569	1.63651	-1.22225	1.70593	1.33839	1.72573	1.75426	1.56357	1.84515
	Peak-3958	-0.308438	0.765405	0.93187	0.625967	1.1717	0.60559	0.922057	0.297091	0.643636	0.122219	0.251523	0.558122	0.60559		0.67055	0.454263	-1.09652	0.222213	-0.834918	0.215266	1.0247	0.565152	0.948898	-0.141693	-0.215306	0.693197	-0.355286
	Peak-3895	-0.38274	0.902553	1.04703	0.719564	1.21392	0.708925	0.886709	0.34395	0.728314	0.237768	0.328946	0.65536	0.708925		0.624392	0.509813	-1.07922	-0.150788	-0.913948	0.141775	1.09577	0.632526	0.883503	-0.0337261	-0.123582	0.615802	-0.416173
	Peak-4670	1.76131	-1.59719	-1.53702	-1.05796	-1.27948	-1.8177	0.445089	-1.62787	-1.20129	-1.82558	-1.87063	-1.4202	-1.8177		-1.07745	1.90896	-0.133945	-1.44277	-2.01418	-1.43986	1.73643	-1.34854	-0.81892	-1.64338	-1.61852	-1.17627	-1.88361
	Peak-1042	1.5396	-1.58832	-1.71982	-1.34095	-1.74574	-1.67447	-0.557045	-1.03398	-1.47021	-1.59748	-1.60258	-1.59851	-1.67447		-1.41998	1.9259	0.14638	-1.89102	-1.56464	-1.59276	0.768141	-1.48718	-1.50175	-1.39208	-1.53783	-1.48625	-1.9002
	Peak-7307	-1.32338	1.07709	0.531237	-0.460202	0.307585	0.986045	-0.453727	1.67875	0.627917	0.92912	1.01523	0.683945	0.986045		1.03463	-1.26947	-0.636738	1.06162	1.06117	1.25848	-0.865227	2.07031	0.867021	1.12143	1.15561	1.02283	1.35439
	Peak-7797	1.72833	-1.51819	-1.51673	-1.0617	-1.30452	-1.7694	0.379328	-1.61436	-1.20964	-1.78005	-1.85816	-1.4172	-1.7694		-1.09119	1.88483	-0.150505	-1.51293	-1.89944	-1.43157	1.51526	-1.39228	-0.941751	-1.55958	-1.57056	-1.21513	-1.86869
	Peak-6341	1.68487	-1.63411	-1.69219	-1.2859	-1.68364	-1.77527	-0.232465	-1.2499	-1.43267	-1.71706	-1.74968	-1.59546	-1.77527		-1.31817	1.98988	0.00724247	-1.79337	-1.80704	-1.56659	1.15223	-1.5038	-1.31174	-1.53189	-1.62176	-1.42395	-1.94073
	Peak-3224	-1.47672	1.62894	1.37096	1.22978	1.6442	1.45328	0.795275	0.521797	1.36137	1.31136	1.10736	1.43397	1.45328		0.718492	-0.829541	0.420259	0.689706	0.843955	0.57572	-0.421937	1.34169	0.840985	0.774534	0.824175	0.796523	0.546304
	Peak-1477	1.77096	-1.56476	-1.54903	-1.08201	-1.37165	-1.799	0.374789	-1.5484	-1.22853	-1.78354	-1.91944	-1.43791	-1.799		-1.15816	1.94425	-0.0518628	-1.58974	-1.91806	-1.53653	1.51114	-1.25218	-0.98171	-1.57955	-1.59193	-1.23923	-1.94691
	Peak-7757	1.73303	-1.64388	-1.63537	-1.18682	-1.50994	-1.81774	0.0960409	-1.41478	-1.33169	-1.80438	-1.81031	-1.53209	-1.81774		-1.2136	2.00058	-0.0787489	-1.64409	-1.96742	-1.54174	1.49914	-1.5073	-1.06039	-1.60666	-1.63715	-1.29754	-1.96617
	Peak-5865	1.44923	-1.57664	-1.69015	-1.2364	-1.3544	-1.67601	-0.0879901	-1.37078	-1.31557	-1.62651	-1.67927	-1.46564	-1.67601		-1.20322	1.81402	0.171998	-1.69382	-1.59069	-1.52975	1.03303	-1.20888	-1.17034	-1.3737	-1.44945	-1.27571	-1.89843
	Peak-6840	-1.18535	0.171178	-0.0829848	-0.142937	0.496344	0.755189	-1.07305	0.798788	-0.0844426	0.843858	0.898532	0.280556	0.755189		0.0087024	-0.763392	1.2729	-0.196129	1.50919	-0.000417643	-1.87144	1.1554	-0.407023	0.971574	0.795702	-0.153004	0.304247
	Peak-5940	1.27423	-1.46954	-1.6152	-1.17854	-1.29319	-1.53962	-0.166042	-1.07586	-1.2311	-1.50604	-1.51198	-1.37432	-1.53962		-1.22931	1.73624	0.192022	-1.65973	-1.48971	-1.51115	0.919582	-1.1302	-1.16292	-1.27482	-1.35778	-1.21463	-1.8402
	Peak-6849	-1.17336	0.151059	-0.103731	-0.177123	0.485922	0.743687	-1.09824	0.809899	-0.0538102	0.829693	0.899651	0.254265	0.743687		0.021501	-0.736399	1.31478	-0.2142	1.48749	-0.034426	-1.84403	1.15295	-0.412112	0.948664	0.774813	-0.138842	0.26675
	Peak-3587	-1.21407	0.207818	-0.0607841	-0.137449	0.505128	0.778203	-1.0728	0.840148	-0.0971353	0.871773	0.926826	0.298526	0.778203		0.0399068	-0.819966	1.28821	0.141341	1.56385	0.0469249	-1.91558	1.23732	-0.363103	1.03353	0.857579	0.208218	0.366874
	Peak-1084	-1.42789	0.543348	0.333031	-0.145542	0.845796	1.07952	-0.86392	0.887906	0.388768	1.18212	1.20919	0.619269	1.07952		0.216918	-1.19137	1.32394	0.24068	1.86957	0.34027	-2.06458	1.39242	-0.105517	1.27985	1.13014	0.46493	0.767682
	Peak-7039	-1.44219	0.54072	0.355695	-0.181986	0.846129	1.10658	-0.925222	0.928773	0.412549	1.19981	1.2358	0.639342	1.10658		0.245482	-1.15081	1.23357	0.212623	1.82692	0.343479	-2.03557	1.31111	-0.11598	1.2571	1.10351	0.444032	0.724929
	Peak-4436	-1.47665	0.634489	0.454979	-0.249362	0.931878	1.15863	-0.793829	0.881555	0.487221	1.26821	1.28441	0.721211	1.15863		0.253255	-1.28459	1.32372	0.362838	1.93328	0.413481	-2.06686	1.43478	0.0163456	1.33225	1.19648	0.540996	0.874461
	Peak-5238	1.75228	-1.5883	-1.52907	-1.06199	-1.27272	-1.78041	0.372387	-1.56306	-1.21101	-1.82631	-1.8724	-1.4297	-1.78041		-1.0212	1.8863	-0.158248	-1.41583	-2.00509	-1.41274	1.74578	-1.34121	-0.791777	-1.63808	-1.60583	-1.15965	-1.86771
	Peak-8120	1.75355	-1.43118	-1.37803	-0.885158	-1.20705	-1.74959	0.629869	-1.68207	-1.0477	-1.75179	-1.91852	-1.2822	-1.74959		-1.03138	1.89553	-0.148059	-1.43904	-1.97269	-1.39421	1.66244	-1.40973	-0.788169	-1.5393	-1.53105	-1.10546	-1.86316
	Peak-8065	1.74449	-1.45331	-1.40738	-0.921096	-1.19479	-1.74729	0.605013	-1.70115	-1.07716	-1.76137	-1.93418	-1.30639	-1.74729		-1.07611	1.91594	-0.128581	-1.46717	-1.96693	-1.42924	1.64364	-1.41949	-0.834416	-1.56512	-1.56015	-1.15003	-1.88494
	Peak-3217	-1.36563	0.994344	0.892978	-0.631088	0.668187	1.24704	-0.513136	1.51755	0.783078	1.22873	1.45413	0.897332	1.24704		1.10887	-1.38939	-0.309391	1.05142	1.42152	1.28532	-1.33419	1.09593	0.822301	1.49327	1.42803	1.14097	1.38564
	Peak-746	0.844471	-0.825754	-0.796969	0.0672036	-1.00028	-1.05362	0.535327	-0.342073	-0.118264	-1.08134	-0.871209	-0.432432	-1.05362		0.435009	0.379424	-1.1258	-0.131498	-0.914204	0.137433	0.83726	0.277582	0.563217	-0.118155	-0.16759	0.619378	-0.264799
	Peak-5021	-1.22782	1.39985	1.27093	1.52435	0.950948	1.19472	0.570183	0.257075	1.52996	1.49451	0.748996	1.57382	1.19472		1.76713	-1.29168	-1.35887	1.58176	0.965875	1.6987	-0.586789	1.29164	1.55884	1.55618	1.59355	1.62911	1.49062
	Peak-5919	-0.592976	0.49651	0.110864	0.981693	-0.32161	0.115365	0.410814	0.144504	0.946526	0.530756	-0.0204781	0.817878	0.115365		1.26006	-0.800183	-1.2189	0.895965	0.419832	1.17214	-0.359244	1.07063	1.15059	1.30491	1.30488	1.43319	0.957301
	Peak-6043	-0.640474	0.534305	0.143071	0.98836	-0.292331	0.165017	0.372019	0.187791	0.956407	0.576495	0.0340017	0.838649	0.165017		1.29277	-0.830532	-1.18931	0.932448	0.447922	1.21433	-0.367215	1.05678	1.18413	1.32512	1.32399	1.45112	0.989059
	Peak-1402	-0.579103	0.986846	0.547581	-0.742091	0.354077	0.335609	1.28176	0.189899	0.8339	0.579797	0.122879	0.793653	0.335609		0.551076	0.180781	-0.794602	0.0316575	-0.110264	0.0941066	0.0214762	0.47817	0.379118	0.499911	0.441286	0.525299	0.218218
	Peak-457	-0.603444	1.0008	0.551952	-0.746664	0.360288	0.364999	1.23138	0.215945	0.835244	0.586783	0.139771	0.794422	0.364999		0.559346	0.18998	-0.800289	0.0284371	-0.11831	0.0916395	0.0167737	0.384886	0.395187	0.523786	0.462126	0.55403	0.225745
	Peak-4323	-1.31777	0.997656	0.496176	-0.434461	0.361759	0.895859	-0.270092	1.36927	0.631505	1.03263	0.982715	0.727263	0.895859		0.350254	-0.159629	-0.311745	0.248038	0.592762	0.108384	-1.07257	0.73513	0.0654823	0.927934	0.754109	0.465154	0.0179709
	Peak-6566	-0.618302	-0.307824	-0.565774	-0.811808	-0.408772	0.300144	-1.96433	1.35885	-0.6658	0.185544	0.638491	-0.512635	0.300144		-0.617534	-0.0943539	0.886435	-1.04608	0.776503	-0.498429	-1.65178	0.419843	-1.1204	0.462754	0.18432	-0.45293	-0.342903
	Peak-2492	-0.693101	-0.237807	-0.545965	-0.801288	-0.391544	0.353355	-2.00171	1.46392	-0.639806	0.237728	0.656623	-0.47913	0.353355		-0.602986	-0.0382827	0.908375	-1.00699	0.791358	-0.463688	-1.63476	0.410146	-1.09074	0.464147	0.197192	-0.42784	-0.2848
	Peak-6441	-0.703817	-0.218382	-0.517652	-0.775236	-0.328535	0.371828	-1.97274	1.3857	-0.616045	0.246961	0.660704	-0.455784	0.371828		-0.588979	-0.0381839	0.951141	-1.01386	0.823473	-0.477613	-1.66551	0.454662	-1.08605	0.482968	0.21056	-0.427055	-0.312016
	Peak-6334	0.687866	0.109646	0.587694	0.673667	0.556022	-0.200147	1.53209	-1.30509	0.500129	-0.261767	-0.513285	0.37145	-0.200147		0.497707	-0.154084	-0.75851	1.05621	-0.647538	0.498649	1.52075	-0.608722	0.987788	-0.522526	-0.249709	0.313778	0.417889
	Peak-888	-1.10049	0.208628	-0.0800093	-0.421255	0.0714339	0.770224	-1.93626	1.59173	-0.241886	0.762874	1.0738	-0.0269267	0.770224		-0.297251	-0.400802	0.737746	-0.584562	1.21973	-0.0470211	-1.99359	0.603995	-0.870384	0.842028	0.567928	-0.150052	0.208898
	Peak-5372	-0.54342	-0.369449	-0.681895	-0.868344	-0.443119	-0.199263	-1.90847	1.20444	-0.724206	0.0675729	0.463655	-0.586476	0.199263		-0.622964	0.22322	0.872187	-1.13248	0.58327	-0.591838	-1.42778	0.324065	-1.11872	0.306565	0.0475596	-0.516932	-0.494463
	Peak-5368	-0.526149	-0.394438	-0.705111	-0.867537	-0.456314	-0.176023	-1.90557	1.20244	-0.721604	0.0577718	0.430928	-0.588085	0.176023		-0.656	0.255725	0.875942	-1.16441	0.559802	-0.612792	-1.41875	0.317314	-1.14682	0.281535	0.0194452	-0.54712	-0.519705
	Peak-7068	-0.929546	-0.0165312	-0.267205	-0.61009	0.132457	0.606207	-1.93974	1.56358	-0.433938	0.481153	0.931883	-0.250366	0.606207		-0.472415	-0.184809	0.970164	-0.837941	1.00654	-0.297617	-1.80944	0.512425	-0.990111	0.640876	0.37501	-0.292213	-0.0718905
	Peak-84	-1.36476	0.548532	0.31799	-0.182545	0.306645	1.11541	-1.82468	1.70187	-0.0155819	1.08142	1.44833	0.270524	1.11541		-0.191285	-0.530755	0.639031	-0.380803	1.31591	0.115295	-2.02091	0.540528	-0.773659	0.902315	0.637601	-0.0895022	0.385597
	Peak-2059	-1.01328	-0.0817927	-0.207967	-0.565588	-0.101483	0.683475	-1.97679	1.63975	-0.376831	0.591682	1.03325	-0.176079	0.683475		-0.331763	-0.380741	0.905612	-0.647296	1.20736	-0.131855	-1.95523	0.733112	-0.884464	0.787845	0.525717	-0.179958	0.137149
	Peak-6948	-0.897082	-0.0467059	-0.344436	-0.65276	-0.196254	0.555722	-1.98343	1.54089	-0.473054	0.463203	0.87427	-0.28599	0.555722		-0.417326	-0.25677	0.944956	-0.783374	1.08634	-0.253033	-1.85976	0.655717	-0.939529	0.700071	0.437424	-0.239513	-0.0173721
	Peak-6279	1.3421	-0.729705	-0.438491	-0.214157	-0.165314	-1.14665	1.74182	-1.48855	0.323938	-1.3059	-1.1399	-0.563361	-1.14665		0.365965	-0.304667	0.568997	0.583039	-0.230457	0.106413	1.10085	-0.23062	0.82679	-0.370418	-0.130117	0.310963	0.0624816
	Peak-907	-0.956393	1.47229	1.25565	1.36522	1.2873	1.07784	1.0221	-0.256838	1.37031	1.13485	0.527941	1.39713	1.07784		1.46945	-1.06867	-0.625326	1.39472	0.757725	1.48243	-0.185235	0.473103	1.58104	1.22829	1.2647	1.41971	1.18209
	Peak-7088	-1.63709	1.04833	0.609543	-0.234485	0.479951	1.20542	-0.969963	1.69039	0.493177	1.38073	1.49752	0.725931	1.20542		0.286315	-1.03185	0.504674	0.191431	1.70975	0.537473	-2.11808	1.41952	0.188896	1.32335	1.11769	0.434919	0.872473
	Peak-2451	-1.63184	1.65651	1.47923	1.16641	1.31803	1.41965	0.684334	1.25166	1.38095	1.54649	1.56378	1.49247	1.41965		0.982625	-1.60588	-0.158739	1.16856	1.85194	1.22005	-1.65215	1.92316	0.8261	1.61819	1.56203	1.15064	1.5235
	Peak-503	-1.18023	1.45316	1.35736	1.48579	1.19703	1.25404	0.751962	0.301534	1.5061	1.41284	0.614111	1.54043	1.25404		1.44692	-0.965366	-1.27369	1.24785	0.89037	1.33622	-0.629064	1.00003	1.19336	1.30781	1.30362	1.25683	1.11873
	Peak-2333	-1.09288	1.0395	0.711792	1.32796	0.316973	0.746998	0.400739	0.312852	1.3405	1.20207	0.474461	1.32415	0.746998		1.54297	-1.16215	-1.16359	1.17729	0.873214	1.4552	-0.727145	1.32806	1.29075	1.57509	1.57347	1.57753	1.29188
	Peak-2265	-1.03397	0.960243	0.641	1.30466	0.245818	0.677307	0.386547	0.2382	1.30644	1.15092	0.405865	1.28194	0.677307		1.50139	-1.15265	-1.09841	1.13411	0.893962	1.41582	-0.771939	1.3451	1.25258	1.58484	1.57535	1.56209	1.26296
	Peak-1827	0.599417	-1.22594	-1.47834	-1.2635	-1.24925	-0.976197	-1.14893	-0.0590343	-1.22898	-0.938877	-0.808581	-1.24774	-0.976197		-1.30136	1.532	0.790993	-1.93053	-0.921269	-1.58051	0.0767935	-0.752934	-1.49932	-0.933469	-1.12817	-1.28111	-1.78497
	Peak-6291	0.828841	-1.45005	-1.58069	-1.26075	-1.11395	-1.17601	-0.70748	-0.530921	-1.2369	-1.17972	-1.06899	-1.30635	-1.17601		-1.13523	1.45786	0.748116	-1.83158	-0.968697	-1.53085	0.220285	-0.56963	-1.3181	-0.900503	-1.05487	-1.1279	-1.76022
	Peak-473	0.51087	-1.12515	-1.41244	-1.24058	-1.2545	-0.899114	-1.20699	0.0937969	-1.19574	-0.842714	-0.708494	-1.19904	-0.899114		-1.23091	1.53875	0.600157	-1.89408	-0.935951	-1.508	0.0587419	-0.754547	-1.46784	-0.876354	-1.07929	-1.23231	-1.7472
	Peak-7756	0.81973	-1.43543	-1.58895	-1.29696	-1.15799	-1.16926	-0.772299	-0.478187	-1.26846	-1.15822	-1.04649	-1.32673	-1.16926		-1.14223	1.50225	0.672847	-1.84026	-1.02506	-1.52557	0.26969	-0.679063	-1.3293	-0.941231	-1.09718	-1.15946	-1.77987
	Peak-3356	-0.78018	1.24556	1.36655	1.73069	0.796871	0.828935	1.25529	0.331447	1.63518	0.976457	0.713514	1.51608	0.828935		1.16208	-1.08087	-1.24824	1.31162	0.234404	1.08386	0.361048	0.537101	1.24768	0.68332	0.91734	1.26901	1.23188
	Peak-2336	1.76827	-1.4779	-1.27777	0.526092	-1.93764	-1.70784	0.268291	-1.33792	-0.839623	-1.2928	-1.73073	-1.05919	-1.70784		-0.431441	1.48395	-1.15266	-0.897178	-1.59959	-0.779429	1.26589	-2.14319	-0.550232	-1.01341	-1.04882	-0.708752	-1.27223
	Peak-1852	1.78804	-1.49043	-1.29414	0.548686	-1.96137	-1.72578	0.264637	-1.3453	-0.863772	-1.31219	-1.74717	-1.08313	-1.72578		-0.454661	1.49871	-1.14032	-0.917637	-1.607	-0.797233	1.2613	-2.14609	-0.572306	-1.02398	-1.0618	-0.725751	-1.28564
	Peak-39	-1.71941	1.87491	1.90832	1.41954	1.62275	1.80546	0.321258	1.63733	1.55368	1.68035	1.77453	1.66037	1.80546		1.06647	-1.8268	-0.119685	1.39354	1.59996	1.20134	-1.13804	2.26031	1.03699	1.40173	1.52087	1.32908	1.658
	Peak-6227	-1.37202	1.29782	1.24734	1.19265	1.087	1.20065	0.717311	0.998402	1.35057	1.30323	1.27566	1.37754	1.20065		1.28475	-1.52824	-0.478141	1.248	1.58833	1.40345	-1.36163	1.75968	0.942324	1.50059	1.47014	1.16676	1.51369
	Peak-7828	-1.38362	1.3094	1.27446	1.23811	1.13929	1.2279	0.736201	0.970316	1.38885	1.32294	1.2782	1.41407	1.2279		1.26374	-1.50522	-0.456507	1.2372	1.57636	1.37742	-1.34138	1.75662	0.952092	1.4956	1.46533	1.16843	1.47944
	Peak-7634	-1.40444	1.3571	1.2566	1.13412	1.05895	1.26381	0.546144	1.09004	1.29221	1.33656	1.27414	1.33885	1.26381		1.20034	-1.64919	-0.165868	1.26098	1.77244	1.38254	-1.53106	1.79785	0.894965	1.56155	1.5242	1.1588	1.5875
	Peak-7699	-1.3659	1.2902	1.25166	1.20525	1.11537	1.20777	0.721626	0.969319	1.35898	1.30033	1.26126	1.38439	1.20777		1.23971	-1.50634	-0.438713	1.22907	1.57909	1.36674	-1.34651	1.79795	0.927298	1.47182	1.44512	1.14263	1.48535
	Peak-4567	-1.48305	0.821277	0.402139	-0.0608283	0.794419	1.25479	-1.30525	1.75445	0.163664	0.804819	1.35893	0.340061	1.25479		0.40862	-1.48627	1.20509	0.589783	1.78996	0.713312	-1.77059	1.01889	0.220589	1.295	1.2121	0.71158	1.23874
	Peak-4183	0.905587	-1.15139	-1.03508	-0.636435	-1.25896	-0.940757	-0.515515	0.215992	-0.771171	-1.02391	-0.655242	-0.938049	-0.940757		-0.071152	0.474667	-0.607179	-0.293439	-0.707708	-0.332101	0.666641	-1.34238	-0.0801548	-0.333048	-0.312437	-0.0531237	-0.510457
	Peak-5775	-1.3353	1.72165	1.66466	1.51569	1.47868	1.44018	0.854509	1.00896	1.5705	1.32906	1.2571	1.59867	1.44018		1.57734	-1.10224	-0.766337	1.44034	0.840328	1.55008	-0.33338	1.03902	1.65813	1.40991	1.41211	1.52469	1.17874
	Peak-8173	1.316	-1.16378	-0.915671	-0.234196	-0.22135	-1.31271	1.4283	-1.63844	-0.352214	-1.49126	-1.53541	-0.644933	-1.31271		0.74046	0.170944	-0.662414	0.577238	-1.02528	0.283318	1.8393	0.031792	1.18584	-0.498846	-0.224469	0.520638	0.142501
	Peak-6976	-0.0921809	-0.380087	-0.861331	-0.372444	-1.24631	0.378863	-1.0586	0.552215	-0.384213	0.0879925	-0.383904	-0.402604	-0.378863		-0.319503	1.00319	-0.582761	-1.13415	-0.611735	-0.560896	-0.255519	-0.346026	-0.664853	0.0897052	-0.134406	-0.236771	-0.957472
	Peak-3789	0.248544	-0.131659	-0.146524	1.00792	-0.465661	0.450967	1.19728	-0.745173	0.806514	-0.133771	-0.902738	0.535337	-0.450967		1.62563	-0.879304	-1.25266	1.27457	0.368132	1.43795	-0.000785621	0.872692	1.62564	1.31716	1.36282	1.6311	1.0552
	Peak-640	0.216126	-0.0644199	-0.101862	1.05795	-0.480233	0.423527	1.2143	-0.72957	0.857643	-0.0640549	-0.883741	0.593035	-0.423527		1.62632	-0.882756	-1.24583	1.29758	0.383863	1.45397	-0.0085529	0.881673	1.63746	1.3234	1.36575	1.62794	1.06445
	Peak-7636	-1.53507	1.95206	1.92172	1.09392	1.58007	1.73421	0.33784	2.09397	1.25559	1.3362	1.90966	1.33883	1.73421		0.810702	-0.70589	-0.273076	0.800566	0.8883	0.859092	-0.745824	1.41562	1.01205	1.28563	1.21051	1.11628	0.698831
	Peak-5590	-1.7101	1.45649	1.64831	0.859884	1.74197	1.93193	-0.484579	1.82076	1.03374	1.65207	2.00691	1.26068	1.93193		0.91899	-1.32387	0.227846	1.04955	1.56905	0.987347	-1.29407	0.938062	0.797532	1.38759	1.34459	1.02879	1.11732
	Peak-1211	0.869561	-0.949349	-1.15958	-0.371535	-1.07285	-1.18512	0.316292	-0.56766	-0.479284	-1.20845	-1.06239	-0.738262	-1.18512		-0.345992	0.48132	0.351688	-0.793343	-0.680638	-0.526042	0.430647	-0.0448939	-0.188994	-0.208835	-0.221866	-0.0037827	-0.633461
	Peak-7243	-0.954537	1.11407	1.09843	1.44433	0.694624	0.832797	0.802701	0.639018	1.43441	1.00249	0.795227	1.34758	0.832797		1.46856	-1.38487	-1.02419	1.38334	0.823225	1.48765	-0.432893	1.3851	1.4258	1.40053	1.49389	1.62407	1.50925
	Peak-5960	-1.00944	1.17452	1.17097	1.46841	0.792519	0.915465	0.79434	0.643427	1.46706	1.08555	0.8532	1.39947	0.915465		1.50079	-1.44548	-1.01817	1.45433	0.882624	1.53915	-0.457099	1.38568	1.46583	1.42862	1.52666	1.64906	1.57059
	Peak-4673	-0.556758	-0.0483664	-0.581706	-0.822939	-0.961185	0.116496	-1.89748	1.36516	-0.682471	0.319989	0.584809	-0.496562	0.116496		-0.926528	0.797651	0.423068	-1.42358	-0.0562643	-0.789927	-1.17329	-0.631934	-1.51293	0.0530428	-0.384383	-0.937404	-0.790036
	Peak-7994	-0.380809	0.478154	0.350749	0.956122	0.420864	0.13573	1.09359	-0.252825	0.967545	-0.36309	-0.377396	0.830994	0.13573		0.691395	0.521868	-1.70784	0.143406	-0.875131	0.363139	0.899858	-0.246957	0.69401	-0.100067	-0.119148	0.525826	-0.281082
	Peak-502	-1.07895	1.63668	1.81181	1.63298	1.5395	1.34768	1.22751	0.492462	1.64062	1.31929	1.01371	1.64364	1.34768		1.79013	-1.31055	-1.41686	1.91533	0.699119	1.82949	0.0586415	0.79333	1.87841	1.24742	1.37403	1.63287	1.57608
	Peak-4140	0.593371	-0.797087	-1.14343	-0.980576	-1.48506	-0.895239	-1.20364	0.232675	-1.01944	-0.76284	-0.679214	-1.0397	-0.895239		-1.099	1.79516	-0.337938	-1.61789	-1.44312	-1.24648	0.643356	-1.04725	-1.18883	-1.04246	-1.20565	-1.14788	-1.65602
	Peak-7250	-0.966309	1.26974	1.31126	1.50645	1.11421	1.05756	1.07416	0.101475	1.51231	1.24	0.48588	1.49242	1.05756		1.24498	-1.49084	-0.734885	1.40982	1.17397	1.20451	-0.700895	1.53062	1.14434	1.25226	1.38829	1.35213	1.47322
	Peak-5282	-0.100026	0.609285	0.707627	1.56267	0.320461	0.0995341	1.70855	-0.647068	1.38031	-0.402052	-0.313936	1.16262	0.0995341		0.666737	-0.161647	-1.59597	0.630528	-0.703472	0.370605	1.14007	0.226325	0.751808	-0.197821	-0.0696249	0.592212	0.375496
	Peak-2493	-0.372979	-0.233584	-0.618534	-0.90004	-0.97915	-0.120103	-2.0922	1.52614	-0.814555	0.174353	0.446576	-0.646399	0.120103		-0.800568	0.834084	0.43688	-1.45511	-0.013704	-0.791304	-1.11157	-0.488859	-1.446	0.0571186	-0.383116	-0.905431	-0.882145
	Peak-893	-1.79643	1.63702	1.54566	0.757398	1.9457	1.92706	-0.180219	1.29625	1.00228	1.65275	1.74805	1.26084	1.92706		0.797661	-1.8118	0.843685	1.25872	1.99566	1.16469	-1.54273	1.49593	0.713564	1.27375	1.29085	0.855466	1.60468
	Peak-3784	-1.77933	1.55252	1.46669	-0.595734	1.85896	1.92965	-0.452337	1.46982	0.847536	1.63166	1.79559	1.13275	1.92965		0.661564	-1.68611	0.976845	1.06261	1.98749	1.0264	-1.64954	1.39257	0.501651	1.19882	1.18074	0.678404	1.46457
	Peak-4386	-0.339079	0.980108	1.29669	1.6512	0.808691	0.596155	1.56712	0.0497805	1.49505	0.635536	0.354857	1.323	0.596155		1.68435	-0.714447	-1.8786	1.51635	0.117696	1.48464	0.764689	0.571343	1.82806	0.864808	1.02971	1.54481	1.04028
	Peak-7736	0.333247	-0.717905	-0.598127	-0.0628302	-0.780596	-0.493441	-0.34192	0.172127	-0.0638992	-0.428896	-0.503764	-0.241404	-0.493441		-0.488815	0.851174	-0.354666	-1.13197	-0.727298	-0.772745	-0.0290539	-0.0752386	-0.646766	-0.112856	-0.209427	-0.171769	-0.903379
	Peak-6108	0.663325	-0.361973	-0.0305721	0.92	-0.401407	-0.618807	1.30848	-0.700366	0.663171	-0.471681	-0.782131	-0.340219	-0.618807		0.531416	0.0482178	-1.26918	0.255645	-0.737274	0.194992	0.8805	0.34476	0.624152	-0.0502666	-0.218134	0.682159	0.0978895
	Peak-6372	0.620742	-0.307298	0.0260694	0.963334	-0.386655	-0.589491	1.37672	-0.626801	0.716378	-0.419694	-0.725037	0.394753	-0.589491		0.438453	0.109983	-1.21774	-0.193013	-0.74783	0.105033	0.857656	0.228844	0.569554	-0.0538252	-0.209944	0.661274	-0.0251686
	Peak-325	-1.46631	1.10842	0.898254	-0.193182	2.16163	1.43675	-0.0854048	0.648764	0.526371	0.834662	1.22436	0.713037	1.43675		-0.0334602	-1.42883	1.69701	0.765544	1.61701	0.365486	-1.08656	1.61679	0.414013	0.766949	0.856672	0.546642	1.00048
	Peak-1203	-1.45917	1.10299	0.889598	-0.186327	2.15995	1.42794	-0.0924293	0.630849	0.520204	0.827328	1.21675	0.706423	1.42794		-0.0357126	-1.4239	1.69123	0.762155	1.61051	0.364411	-1.0812	1.61364	0.413101	0.763809	0.853774	0.545699	0.997923
	Peak-2448	-1.47863	1.12261	0.927267	-0.217798	2.17316	1.45581	-0.0945326	0.692941	0.548947	0.837959	1.2555	0.729381	1.45581		0.0243821	-1.47129	1.65382	0.823321	1.6345	0.422148	-1.07546	1.57799	0.460119	0.783817	0.878756	0.576398	1.04739
	Peak-3744	-0.556185	0.950712	0.981426	1.61222	0.380504	0.458419	1.40296	0.0321155	1.5022	0.76657	0.327484	1.33856	0.458419		1.67294	-0.876348	-1.41866	1.41043	0.377431	1.54854	-0.0698888	0.446865	1.6929	1.29684	1.32968	1.61191	1.0972
	Peak-4953	-0.606501	0.952089	0.970783	1.5991	0.451235	0.495277	1.36157	0.0697759	1.50333	0.760747	0.356198	1.33834	0.495277		1.65185	-0.84991	-1.35999	1.38853	0.384754	1.53353	-0.0553844	0.444007	1.6839	1.29519	1.31821	1.58959	1.06129
	Peak-2721	-0.59428	0.969905	0.999012	1.61092	0.414949	0.49432	1.35806	0.072857	1.50638	0.78688	0.370142	1.34817	0.49432		1.66676	-0.869114	-1.41595	1.39692	0.373216	1.5411	-0.0630316	0.453584	1.68273	1.29813	1.3289	1.6087	1.09051
	Peak-3733	-0.600844	0.963105	1.00113	1.62029	0.453614	0.505859	1.37256	0.0585574	1.5184	0.785336	0.364945	1.35738	0.505859		1.66462	-0.888546	-1.40721	1.40762	0.389742	1.54073	-0.056549	0.465165	1.69064	1.3076	1.34188	1.62204	1.10151
	Peak-2395	-1.5201	1.69413	1.57669	1.41525	1.71357	1.52594	0.968504	0.538639	1.54359	1.48874	1.27511	1.62202	1.52594		1.58487	-1.38259	-0.305513	1.43134	1.14552	1.43424	-0.58461	1.2344	1.55564	1.45591	1.50007	1.52316	1.25925
	Peak-3142	0.27513	-0.347519	-0.55581	-0.489045	-0.115909	-0.404261	0.258744	0.206588	0.396408	-0.859584	-0.350655	-0.503996	-0.404261		0.401922	-0.761788	-0.415039	0.578086	0.367814	0.503887	0.0281776	0.937663	0.277894	-0.0410056	0.121876	0.168427	0.751201
	Peak-5911	0.1818	-0.300024	-0.536318	-0.476435	-0.149309	-0.341144	0.1976	0.314721	0.369095	-0.803022	-0.266785	-0.469603	-0.341144		0.36711	-0.798696	-0.323922	0.543732	0.455166	0.48932	-0.0931834	0.964108	0.231511	-0.0135478	0.161644	0.16566	0.759689
	Peak-6037	0.217717	-0.322804	-0.50116	-0.414364	-0.168806	-0.354967	0.300802	0.303112	0.321278	-0.831847	-0.258066	-0.442637	-0.354967		0.416601	-0.858248	-0.320334	0.596228	0.499819	0.523561	-0.11127	1.06219	0.290351	-0.0662177	0.223894	0.2334	0.808501
		H28BY														H29BY
	Peak-ID	Ginjo-ka	Hine-ka	Nama hine-ka	Fatty acid smell	Grassy/aldehydic	Diacetyl	Sweetness	Sourness	Body	Bitterness	Harsh taste/acrid taste	Aftertaste	Overall quality		Color	Ethyl hexanoate	Isoamyl acetate	Nama hine-ka	Ethyl acetate	Grainy/Sweet aroma	Sweetness	Sourness	Body	Bitterness	Astringency	Aftertaste	Overall quality
	Peak-6986	-0.938596	1.30572	1.35184	1.68872	0.689981	1.00964	0.831088	0.469119	1.59221	1.30456	0.704764	1.56654	1.00964		1.92933	-1.05982	-1.75015	1.59348	0.400682	1.81907	-0.0984162	1.01442	1.78757	1.24671	1.3201	1.60778	1.34556
	Peak-5240	-0.371415	-0.185392	-0.642135	-1.05129	-1.00146	-0.0510918	-2.02951	1.40795	-0.927047	0.103288	0.54763	-0.741969	0.0510918		-1.25529	1.17273	0.764413	-1.70805	-0.21414	-1.19128	-0.927476	-0.689134	-1.65675	0.310952	-0.642638	-1.14495	-1.24043
	Peak-3964	0.169563	-0.452969	-0.486226	-0.459962	-0.453398	0.489781	-0.0156654	0.829668	0.380071	0.815449	0.166883	-0.549428	-0.489781		-0.868908	-0.114804	1.76356	-0.796257	0.493754	-0.884817	-0.794027	0.688741	-0.601102	0.248272	0.188693	-0.0503461	-0.392277
	Peak-7748	0.170467	-0.502494	-0.874996	-1.21971	-1.35493	-0.314506	-1.99383	0.931354	-1.20055	0.27139	0.0328063	-1.05372	-0.314506		-1.28646	1.47375	0.516264	-1.73712	-0.616548	-1.23926	-0.484852	-0.909664	-1.60583	-0.579782	-0.888893	-1.25687	-1.41685
	Peak-6346	-0.796699	-0.0988142	-0.350598	-0.691968	-0.586926	0.373375	-1.77027	1.41255	-0.503721	0.550952	0.8544	-0.292704	0.373375		-0.94706	0.385814	0.914764	-1.25091	0.625476	-0.730082	-1.68696	-0.0570267	-1.48015	0.268366	0.0700166	-0.784097	-0.534078
	Peak-4198	-0.85816	0.188827	-0.281606	-0.662643	-0.549232	0.446158	-1.7766	1.47606	-0.470583	0.62657	0.915371	-0.244677	0.446158		-0.887063	0.416538	0.774024	-1.22888	0.57069	-0.688931	-1.63656	-0.14534	-1.46245	0.25258	0.0873759	-0.786096	-0.531055
	Peak-7759	-0.913732	0.217077	-0.23524	-0.610105	-0.472922	0.490003	-1.73765	1.48209	-0.408856	0.673536	0.963514	-0.183783	0.490003		-0.916654	0.365499	0.884288	-1.22443	0.646197	-0.705641	-1.70339	-0.0706068	-1.46002	0.297791	0.042107	-0.759484	-0.515342
	Peak-738	-0.57244	0.972652	1.35744	1.14518	1.35428	0.807085	1.38061	0.689758	1.15318	0.377214	0.944018	1.00651	0.807085		1.14534	-0.62423	-0.63365	1.04991	0.414735	1.01704	-0.00440703	1.04803	1.48697	1.14693	1.17048	1.38808	0.671782
	Peak-3355	0.542408	-0.503209	-0.497541	0.488854	-0.646706	-0.77081	0.85929	-0.573528	0.297042	-0.724788	-0.755436	-0.00763223	-0.77081		0.41468	0.0946969	-1.02058	-0.0319309	-0.725852	0.176638	0.725522	0.071586	0.472152	-0.0954638	-0.199563	0.610798	0.036293
	Peak-468	-0.619988	0.0946485	-0.29392	-0.738097	-0.764392	0.396224	-1.99217	1.56327	-0.627203	0.50052	0.819882	-0.408898	0.396224		-0.487498	-0.0810894	0.625005	-0.779411	0.873024	-0.199046	-1.76065	-0.120043	-1.15498	0.494339	0.192344	-0.50316	-0.0516929
	Peak-7691	-0.179165	-0.403265	-0.476218	-0.0305626	0.197205	0.25582	-0.0466253	0.546128	0.0893602	0.38031	0.138311	0.077523	-0.25582		1.09008	-0.613689	-0.572256	0.84667	0.311619	0.942359	-0.0209847	0.191143	1.24458	0.999027	0.995994	1.21922	0.569012
	Peak-7349	-0.609298	0.107889	-0.237254	-0.715487	-0.745925	0.426004	-2.00289	1.58524	-0.614267	0.528164	0.855054	-0.390754	0.426004		-0.542457	-0.011586	0.629307	-0.832114	0.830416	-0.257034	-1.74721	-0.149098	-1.20547	0.453473	0.144625	-0.555008	-0.0103317
	Peak-4812	-0.941307	0.773962	0.381566	1.12043	0.112864	0.484668	0.305846	0.380886	1.11892	0.857983	0.283628	1.07889	0.484668		1.49079	-1.46939	-0.717399	1.27383	0.886421	1.46143	-0.486403	1.68871	1.1833	1.12382	1.23448	1.28026	1.48439
	Peak-971	-1.05019	0.873813	0.491857	1.17264	0.262128	0.599902	0.330634	0.559214	1.19336	0.915374	0.432488	1.15332	0.599902		1.47671	-1.53268	-0.624051	1.2978	0.948799	1.46099	-0.516435	1.62343	1.19384	1.14569	1.25925	1.29903	1.51138
	Peak-6024	-0.878599	1.11742	0.837593	1.09006	0.322732	0.573285	0.917104	0.760412	1.14093	0.785142	0.746288	1.06942	0.573285		1.15444	-1.02804	-0.40451	0.965559	0.971328	1.20899	-0.799676	0.874971	0.982138	1.27184	1.20717	1.09833	1.06952
	Peak-7393	0.341078	-0.988778	-1.23889	-0.487633	-1.09611	-0.953247	-0.308508	-0.0446269	-0.455398	-0.775458	-0.667519	-0.617646	-0.953247		-0.0032679	-0.451706	0.424433	-0.338113	0.429254	-0.0101908	-0.729727	0.954251	-0.226613	0.469642	0.425093	0.268392	0.216095
	Peak-4446	-0.19083	0.399754	0.342336	1.19245	-0.202499	0.0384883	0.844015	0.267636	1.0339	0.197562	-0.127076	0.793069	0.0384883		0.664155	-0.46083	-1.02262	0.427473	0.01265	0.410732	-0.0486715	0.837575	0.667361	0.679942	0.78369	1.00315	0.479889
	Peak-4385	-0.193641	0.408133	0.355871	1.20829	-0.16842	0.0510268	0.860549	0.235062	1.04757	-0.197015	-0.135022	0.805237	0.0510268		0.688826	-0.468491	-1.07284	0.460654	0.00122405	0.432815	-0.0851769	0.830109	0.701437	0.676072	0.786483	1.02109	0.492221
	Peak-5408	0.909353	-0.476474	-0.151752	0.367418	0.440783	-0.618494	1.50887	-1.53314	0.210314	-0.895279	-1.18092	-0.0338296	-0.618494		0.970736	-0.278779	-0.738439	0.910907	-0.64001	0.580415	1.52008	0.73223	1.37483	-0.187909	-0.125649	0.800893	0.302168
	Peak-733	0.504004	-0.40973	-0.285369	0.0295421	0.590441	-0.347616	0.811283	-0.922127	0.0245062	-0.870387	-0.691853	-0.214419	-0.347616		1.1355	-0.539041	-0.90106	0.773398	-0.212346	0.815324	0.692282	1.60813	1.07286	-0.196675	0.420573	0.816925	0.630872
	Peak-1288	-0.0260254	0.181745	0.102225	1.12177	-0.533362	0.130605	0.754084	-0.172081	0.898087	-0.181191	-0.46889	0.676846	-0.130605		1.50291	-0.663479	-1.43452	1.10655	0.217825	1.31384	-0.0238732	0.757041	1.50611	1.27564	1.29034	1.55532	0.870663
	Peak-5069	-0.00250827	0.200719	0.15548	1.15983	-0.439064	0.120505	0.856861	-0.192274	0.936088	-0.152095	-0.483365	0.701469	-0.120505		1.51731	-0.663372	-1.42645	1.12224	0.201337	1.31612	-0.0657431	0.719687	1.52946	1.25735	1.27843	1.55802	0.864667
	Peak-727	-1.18853	0.433176	0.35561	-0.0615971	1.52471	0.924288	-0.113453	1.38665	0.300648	0.313329	1.17045	0.361036	0.924288		0.137335	-1.37405	1.55178	0.72408	1.59469	0.423623	-1.0951	1.98503	0.540103	0.868211	0.932576	0.650362	0.925728
	Peak-10	-1.11235	0.388662	0.348803	-0.00800276	1.40061	0.850737	-0.0962625	1.39214	0.325425	0.274347	1.12873	0.363907	0.850737		0.176471	-1.37729	1.48342	0.768531	1.55812	0.4551	-1.02355	1.94453	0.602699	0.864227	0.936755	0.6854	0.931305
	Peak-2324	-1.1814	0.464052	0.450712	-0.10775	1.67021	0.965909	-0.0319056	1.25465	0.442048	0.31614	1.15257	0.47386	0.965909		0.269572	-1.44897	1.43374	0.828924	1.60673	0.514814	-1.04771	1.91878	0.660248	0.922491	1.00269	0.753802	0.992022
	Peak-3973	-1.25068	0.486413	0.475682	-0.0788038	1.70398	1.02	-0.057845	1.33195	0.428138	0.389534	1.24393	0.482705	1.02		0.157229	-1.37024	1.46042	0.752621	1.53982	0.435801	-0.99811	1.94594	0.580832	0.820643	0.904656	0.656329	0.919823
	Peak-2167	0.557851	-0.626422	-0.274742	-0.323124	0.765024	-0.400399	0.805775	-0.68886	-0.267287	-0.898572	-0.497923	-0.380719	-0.400399		-0.0623199	0.0135351	0.586249	-0.288356	-0.462802	-0.287381	1.27186	0.509142	0.646463	-0.642659	-0.377387	0.0873295	-0.313969
	Peak-4387	-0.167922	0.446196	0.400758	1.31335	-0.0409526	0.0502394	1.10242	-0.22853	1.13022	-0.239205	-0.178789	0.89607	0.0502394		0.471758	-0.406989	-0.840166	0.267761	0.114326	0.286626	-0.14939	0.531549	0.416017	0.393297	0.519652	0.738701	0.450286
	Peak-1287	0.332621	-0.0987048	-0.0848495	0.937773	-0.775031	0.441934	0.885544	-0.325719	0.686662	-0.132098	-0.737218	-0.421789	-0.441934		1.37925	-0.434294	-1.5786	0.84863	0.0239407	1.10769	0.128106	0.644001	1.304	1.11871	1.1319	1.42402	0.671469
	Peak-5067	0.266769	-0.0760649	-0.102286	0.944734	-0.726921	0.394186	0.825235	-0.307491	0.699913	-0.107061	-0.711936	-0.44016	-0.394186		1.37272	-0.451385	-1.58916	0.857509	0.00623414	1.09749	0.118734	0.66714	1.31056	1.13163	1.14976	1.44197	0.678218
	Peak-7112	-1.06236	0.847923	0.832734	0.630805	0.81683	1.27307	-0.715245	1.54304	0.655439	0.910299	1.20436	0.733724	1.27307		1.37242	-0.929528	-1.13228	1.12423	0.452454	1.40749	-0.148492	1.41707	1.12571	0.835392	0.913859	1.03488	1.18909
	Peak-1003	0.00383583	-0.0759607	-0.0167075	0.490479	-0.200402	0.241322	0.648943	0.289733	0.440895	-0.271829	-0.0741595	0.207406	-0.241322		0.0447767	0.431697	-1.02078	-0.304666	-0.737558	-0.295188	0.576966	0.207516	0.165063	-0.0187074	-0.0765623	0.387992	-0.431715
	Peak-7996	-1.14025	1.22174	1.4401	0.770081	1.11639	1.4796	-0.499454	0.947943	0.813827	1.48869	1.48227	1.05311	1.4796		0.0377318	-1.12568	0.731308	0.733915	1.47517	0.460332	-1.23192	0.149016	-0.0241463	0.600501	0.592886	0.135462	1.01276
	Peak-5743	-1.26107	1.09041	1.22302	0.391453	0.897006	1.48024	-1.07411	1.4093	0.503009	1.48893	1.69832	0.797494	1.48024		-0.0563012	-1.06707	0.756703	0.47583	1.5325	0.398166	-1.54948	0.167733	-0.359869	0.610299	0.537816	-0.0540177	0.986791
	Peak-2550	-1.83602	1.62426	1.50745	0.939699	1.19	1.80911	-0.6525	1.69531	1.11346	1.8753	1.95814	1.36062	1.80911		0.624269	-1.5569	0.293592	0.862406	1.99269	1.0166	-2.0994	0.987089	0.262056	1.60787	1.46764	0.845738	1.44336
	Peak-408	-1.82636	1.6854	1.57613	0.988516	1.17661	1.82704	-0.613535	1.74917	1.15152	1.89332	1.97546	1.39423	1.82704		0.632435	-1.54836	0.256505	0.874588	1.97249	1.01843	-2.08678	0.969067	0.277278	1.62713	1.48611	0.873409	1.44641
	Peak-2182	-1.80753	1.63266	1.52709	0.966323	1.13635	1.79795	-0.650586	1.70511	1.12531	1.88294	1.94811	1.36923	1.79795		0.633304	-1.5395	0.240794	0.857513	1.97177	1.02211	-2.10374	0.980025	0.267596	1.63539	1.48888	0.870206	1.43848
	Peak-964	-1.81189	1.73174	1.62565	1.02836	1.20298	1.84448	-0.544898	1.73217	1.18033	1.89714	1.96716	1.41871	1.84448		0.605861	-1.54387	0.324024	0.85129	1.9751	0.999732	-2.08851	0.984108	0.26455	1.61664	1.47371	0.858752	1.42616
	Peak-1407	-1.83139	1.6563	1.54564	0.95893	1.15941	1.81291	-0.635685	1.74136	1.12812	1.89054	1.97992	1.37411	1.81291		0.647234	-1.56177	0.22976	0.878671	1.98668	1.04203	-2.1075	0.995586	0.270559	1.63102	1.48786	0.866386	1.46507
	Peak-3020	-1.82441	1.66364	1.56014	0.975085	1.17871	1.81929	-0.621429	1.7269	1.14122	1.89069	1.97512	1.38544	1.81929		0.638178	-1.55751	0.263665	0.880285	1.98108	1.02992	-2.09223	1.01376	0.297613	1.64812	1.50663	0.896312	1.45247
	Peak-3265	-1.13215	0.618039	0.618801	0.129627	0.262313	1.07828	-1.5108	1.32118	-0.230887	1.26389	1.30267	0.496007	1.07828		0.387368	-1.04771	0.0445224	0.608826	1.31758	0.722606	-1.38401	0.278381	-0.126983	0.714383	0.647904	0.152902	1.08089
	Peak-2311	-1.79299	1.66456	1.58284	1.0129	1.1603	1.80468	-0.571654	1.68877	1.16579	1.88787	1.95471	1.40297	1.80468		0.630512	-1.56	0.269107	0.884646	1.9819	1.02349	-2.0851	1.0087	0.295512	1.63701	1.49823	0.888965	1.45242
	Peak-240	-1.81972	1.64118	1.52642	0.940625	1.14318	1.81218	-0.68966	1.73628	1.10487	1.88489	1.95865	1.35502	1.81218		0.586092	-1.53476	0.276949	0.84993	1.97961	0.993248	-2.1033	0.954984	0.231467	1.59637	1.45296	0.825373	1.43509
	Peak-7012	-1.84065	1.65039	1.51826	0.923449	1.15505	1.80834	-0.668517	1.73823	1.09977	1.87664	1.98679	1.34859	1.80834		0.528801	-1.52401	0.405472	0.785484	1.99722	0.934632	-2.13516	0.935659	0.164175	1.55996	1.41262	0.765582	1.39376
	Peak-3607	-1.8207	1.67855	1.56283	0.947495	1.16637	1.82365	-0.616787	1.76236	1.116	1.88765	2.00765	1.36512	1.82365		0.615881	-1.54777	0.329644	0.867078	1.99471	0.992691	-2.08414	0.926189	0.284581	1.62104	1.4813	0.866805	1.41671
	Peak-4211	-1.8375	1.64676	1.53279	0.932263	1.16535	1.82264	-0.676383	1.7717	1.10616	1.8872	1.98691	1.35579	1.82264		0.603443	-1.52968	0.251221	0.836344	1.97804	0.997701	-2.11561	1.0012	0.231413	1.60978	1.46357	0.833994	1.42409
	Peak-6356	-1.78877	1.62271	1.47087	0.915125	1.06738	1.75511	-0.640158	1.70299	1.08371	1.87303	1.91825	1.33528	1.75511		0.658916	-1.55519	0.218242	0.875163	1.98458	1.04308	-2.11039	0.982347	0.262776	1.62566	1.48145	0.855941	1.46109
	Peak-1993	-1.81378	1.6735	1.56942	0.992662	1.16002	1.81373	-0.596827	1.72264	1.15181	1.89099	1.97672	1.39334	1.81373		0.62363	-1.57821	0.31353	0.876903	2.005	1.02475	-2.10808	1.01752	0.277077	1.63167	1.4916	0.87152	1.46143
	Peak-1125	-1.81273	1.61425	1.50328	0.908331	1.11462	1.7986	-0.732141	1.7594	1.0765	1.87667	1.96293	1.32837	1.7986		0.638735	-1.5553	0.222486	0.868536	1.97765	1.0357	-2.0974	1.03781	0.266166	1.61725	1.47702	0.857856	1.45398
	Peak-7824	-1.82509	1.61828	1.50924	0.905929	1.12967	1.80602	-0.728902	1.77923	1.07626	1.88008	1.98026	1.33117	1.80602		0.631423	-1.54962	0.242968	0.853038	1.9898	1.02766	-2.1235	1.03964	0.248367	1.62275	1.47713	0.847175	1.44871
	Peak-7702	0.372168	-0.302543	-0.413706	0.768502	-0.804501	0.590559	0.642308	-0.759548	0.52967	-0.264601	-0.961314	-0.272377	-0.590559		0.685849	0.188012	-1.76884	0.165431	-0.821061	0.376503	0.787226	0.172069	0.560307	-0.109824	0.208531	0.627615	0.0627431
	Peak-6870	0.607692	-0.944422	-0.887156	-0.356631	-0.184535	-0.696794	0.455138	-0.868995	-0.377131	-1.16358	-0.99158	-0.586219	-0.696794		0.806412	-0.187935	-0.591587	0.434177	-0.589288	0.427365	1.13435	0.77163	0.898	-0.233981	-0.0116647	0.52688	0.188696
	Peak-732	1.20804	-1.13053	-1.07096	-0.529179	-0.279681	-1.20325	0.84624	-1.43616	-0.622268	-1.55052	-1.42475	-0.871332	-1.20325		0.483706	0.261159	-0.509159	-0.161491	-1.06796	0.0646309	1.60023	0.466922	0.698415	-0.695	-0.434091	0.190936	-0.223901
	Peak-2000	1.225	-1.19518	-1.1273	-0.569343	-0.314447	-1.23412	0.778795	-1.45804	-0.664345	-1.57387	-1.46781	-0.911305	-1.23412		0.470451	0.297819	-0.559778	-0.130561	-1.10918	0.0515951	1.61668	0.438721	0.655317	-0.736458	-0.478391	0.145464	-0.244842
	Peak-7358	0.895743	-1.03271	-1.352	-1.47907	-1.4467	-1.00126	-1.26293	-0.247683	-1.4911	-1.0181	-0.853556	-1.4558	-1.00126		-1.54282	1.44845	1.48957	-1.76366	-0.53527	-1.56221	0.248181	-0.853339	-1.51108	-0.792568	-1.04185	-1.34424	-1.66261
	Peak-1715	-0.605502	1.24126	1.62434	1.40738	1.24125	0.956935	1.19924	0.760555	1.36106	0.70202	0.907543	1.25245	0.956935		-0.0791935	-0.248839	-0.778385	0.508625	-0.501534	0.0151618	1.03487	0.442206	0.479739	-0.410007	-0.101141	0.337432	0.310215
	Peak-7918	-1.00433	0.721834	0.36603	-0.722592	0.355084	0.515468	0.313274	0.557638	0.851217	0.605059	0.44794	0.782995	0.515468		0.137932	-0.91888	0.719012	0.238993	1.15215	0.261723	-1.20012	0.77827	0.256536	1.13693	1.05425	0.782761	0.539341
	Peak-2711	0.841945	-0.887949	-0.778244	0.295523	-0.403694	-0.951955	0.541032	-0.833214	-0.410133	-1.20557	-0.667049	-0.626579	-0.951955		-0.446078	0.639919	-0.0802063	-0.565613	-1.12168	-0.463315	1.10159	-0.761918	-0.217861	-0.828117	-0.75297	-0.369039	-0.569405
	Peak-2194	-1.6267	1.27491	1.05945	0.381311	0.701196	1.52845	-1.16487	1.71074	0.579527	1.67321	1.80173	0.882058	1.52845		0.053294	-0.93682	0.732512	0.111529	1.7158	0.417855	-2.2099	0.499413	-0.444162	1.2301	0.977949	0.214049	0.783933
	Peak-4726	-0.596972	0.222332	-0.237104	-0.886821	-0.514401	0.413789	-1.80819	1.14362	-0.717004	0.467817	0.781122	-0.458257	0.413789		-1.06216	0.358624	1.61626	-1.13439	0.7352	-0.842637	-1.53896	-0.173543	-1.29957	0.213828	0.100591	-0.775274	-0.633775
	Peak-2537	1.10828	-0.954514	-0.582622	-0.0721813	-0.503914	-1.03834	0.982207	-0.763251	-0.118055	-1.21733	-1.05156	-0.447626	-1.03834		0.149194	0.502592	-0.777974	-0.152386	-1.05852	-0.18291	1.17906	0.517697	0.514047	-0.269006	-0.129086	0.402639	-0.445081
	Peak-1051	-1.63125	1.23349	0.989716	0.319551	0.655515	1.51156	-1.27345	1.73798	0.524572	1.64951	1.78863	0.83204	1.51156		0.0393516	-0.873356	0.83022	0.00301985	1.69199	0.316915	-2.23167	0.511231	-0.5385	1.18519	0.922345	-0.14215	0.689662
	Peak-6342	-1.61448	1.20097	0.939135	-0.278712	0.574526	1.47751	-1.342	1.79138	0.483367	1.62085	1.77913	0.789074	1.47751		0.0707984	-0.848501	0.836731	0.0255014	1.67579	0.301156	-2.23093	0.505114	-0.562985	1.16906	0.90221	-0.118904	0.675692
	Peak-7761	-1.66245	1.27847	1.0593	0.402687	0.693894	1.541	-1.17667	1.78047	0.60639	1.68475	1.84663	0.904298	1.541		0.226049	-1.13039	0.591574	0.307781	1.81769	0.613624	-2.24189	0.725223	-0.280024	1.3543	1.12448	0.377925	1.00713
	Peak-4142	-1.6253	1.22018	0.931458	-0.21077	0.603505	1.48354	-1.32453	1.81019	0.434085	1.59382	1.82725	0.746556	1.48354		-0.142651	-0.815865	0.978315	0.0938069	1.66185	0.22207	-2.22078	0.523297	-0.612307	1.12167	0.855659	-0.0705841	0.620035
	Peak-6284	-1.40679	1.8131	1.80334	1.32814	1.90486	1.60208	0.894769	0.864584	1.45507	1.35036	1.4039	1.53803	1.60208		1.43888	-1.60608	-0.722779	1.77266	1.0227	1.50034	-0.171551	2.1807	1.51795	0.921097	1.15248	1.27695	1.66997
	Peak-6692	-1.64242	1.49957	1.32817	1.07509	1.75799	1.54141	0.616694	0.498225	1.28815	1.56397	1.34984	1.45412	1.54141		1.17953	-1.0815	0.0354043	1.07132	1.137	1.0741	-0.709828	0.958139	1.06885	1.12776	1.12488	1.01122	0.932818
	Peak-3223	-1.69557	1.44661	1.28203	0.888754	1.8986	1.60403	0.456856	0.637852	1.1383	1.49554	1.45189	1.33144	1.60403		1.06917	-1.10839	0.352095	0.992203	1.1931	0.983223	-0.758511	1.12559	0.980287	1.0579	1.06027	0.915551	0.908894
	Peak-4945	0.162073	-0.0717943	0.260587	0.0347626	1.32564	-0.299943	0.486515	-0.216203	0.0546319	-0.337031	0.168572	0.0209665	0.299943		0.199062	-1.17814	1.00819	0.652886	1.01089	0.39352	-0.58145	1.30385	0.484373	0.604886	0.738787	0.653314	0.93369
	Peak-2393	-0.345445	0.647986	0.480525	1.4594	0.0612948	0.116718	1.33815	-0.357514	1.32891	-0.497579	-0.263823	1.12737	0.116718		1.57123	-0.672735	-1.84633	1.19203	0.0472252	1.29365	0.458886	0.537911	1.56376	0.989946	1.10552	1.52848	0.895475
	Peak-6306	0.560171	-0.39734	-0.415708	0.767782	-1.06852	-0.782957	0.860509	-0.706723	0.522728	-0.316198	-0.971394	-0.244834	-0.782957		0.897938	0.248111	-1.72822	0.317985	-0.487413	0.596932	0.429716	-0.158033	0.86749	0.645733	0.612835	0.924158	0.0171622
	Peak-1210	0.497555	-0.698313	-0.920213	-0.125302	-1.04803	-0.894096	0.10401	0.0419481	-0.211772	-0.892659	-0.799793	-0.464088	-0.894096		-0.159077	0.166383	0.1659	-0.442731	-0.291427	-0.445348	0.114106	0.391722	0.10257	0.296743	-0.312132	0.48399	-0.402262
	Peak-5663	-0.579378	0.921272	0.855709	1.597	0.443916	0.485277	1.27307	-0.439517	1.49402	0.96785	-0.0908648	1.40534	0.485277		1.88115	-1.06068	-1.83285	1.73017	0.438891	1.75837	0.179044	0.696233	1.84588	1.23986	1.34419	1.65419	1.34536
	Peak-7847	-0.788251	0.261985	-0.23962	-0.290704	-0.598755	0.361685	-1.31166	1.81785	-0.17335	0.302661	0.750973	0.126879	0.361685		-0.167437	-0.34484	0.890351	-0.429641	0.837803	-0.223058	-1.35337	0.819093	-0.282581	0.979055	0.813466	-0.434576	0.0418363
	Peak-5530	-0.0509511	-0.342607	-0.627095	-0.339993	-0.924002	0.369148	-0.656743	0.937388	-0.352691	-0.463901	-0.183067	-0.469471	-0.369148		-0.254568	0.130858	0.564155	-0.471068	-0.0548706	-0.506458	-0.325539	0.657649	-0.0101418	0.49158	-0.442963	-0.428486	-0.415794
	Peak-540	-0.582579	-0.0323889	-0.421581	-0.0182323	-0.545235	0.0253594	-0.692463	1.16114	0.104373	0.0348114	0.264517	0.0270408	0.0253594		0.158826	-0.675813	0.553488	-0.0229853	0.789056	0.180296	-1.01263	0.770504	0.162258	1.02925	0.943808	0.751288	0.371386
	Peak-1866	0.14071	-0.49067	-0.749136	-0.485136	-0.893008	-0.442559	-0.722323	0.835791	-0.497601	-0.634237	-0.184874	-0.619511	-0.442559		-0.367697	0.157518	0.776879	-0.583269	0.107364	-0.586294	-0.437324	0.525151	-0.145678	0.468102	-0.393107	-0.322957	-0.475516
	Peak-2013	0.10466	-0.474641	-0.741836	-0.485334	-0.882749	-0.405387	-0.781022	0.852466	-0.493807	-0.587815	-0.168668	-0.605025	-0.405387		-0.379403	0.153182	0.790781	-0.577479	0.123783	-0.586852	-0.454233	0.541739	-0.149387	0.475223	-0.399249	-0.321871	-0.468046
	Peak-2592	0.26727	-0.556138	-0.700159	-0.0177735	-0.534648	0.651828	0.191958	0.0408716	-0.0125276	-0.76186	-0.603693	-0.250995	-0.651828		0.245666	-0.3159	0.0807023	-0.146198	0.00477526	0.0960597	-0.166432	0.479235	0.629528	0.537916	0.598764	0.837248	0.0655265
	Peak-2582	0.367721	-0.631104	-0.774824	-0.0299923	-0.614626	0.740563	0.210592	0.0471148	-0.0753186	-0.851432	-0.693897	-0.324263	-0.740563		0.176182	-0.223928	0.0819787	-0.0633207	0.101648	0.0195437	0.239276	0.436501	0.573496	0.457273	0.518175	0.774223	-0.0229645
	Peak-6820	-0.170876	0.342175	0.267442	0.888759	-0.285462	0.0173304	0.645889	0.416407	0.760364	0.0730478	0.0448117	0.540574	0.0173304		0.346622	-0.242543	-0.549964	0.212641	-0.0815514	0.0683484	0.127703	0.708181	0.537611	0.546694	0.641415	0.857245	0.167205
	Peak-3675	-1.65409	1.62096	1.34491	1.03591	1.55322	1.50006	0.447742	0.948197	1.26354	1.37048	1.52425	1.37011	1.50006		0.985314	-1.48159	0.00521723	1.37331	1.39351	1.26277	-0.842999	1.42276	1.01298	1.06996	1.12174	0.950948	1.43004
	Peak-1002	-1.45328	1.77739	1.95201	1.45027	1.67123	1.68205	0.655271	1.11773	1.54504	1.6124	1.59379	1.64474	1.68205		0.259182	-1.40751	0.233108	0.994356	1.38612	0.458019	-0.991791	1.32125	0.42223	0.871288	1.0094	0.768609	1.20552
	Peak-4253	-0.470093	0.79787	0.958456	1.50186	0.42264	0.465066	1.23553	-0.0215218	1.36462	0.668051	0.320396	1.19582	0.465066		0.714912	-0.31828	-1.65012	0.562993	-0.366155	0.520993	0.527144	0.549115	0.568074	-0.154794	0.344838	0.659636	0.579884
	Peak-6504	0.411482	-0.450078	-0.42127	-0.0315395	-0.756301	-0.586504	0.185333	0.514226	-0.0397207	-0.667761	-0.430222	-0.280636	-0.586504		-0.330163	0.0852586	0.118689	-0.453478	-0.120715	-0.53088	-0.175306	0.785997	-0.23256	-0.190221	0.221805	-0.247537	-0.227941
	Peak-2021	0.555091	-0.770963	-0.666032	-0.131367	-0.799127	-0.840015	0.50597	-0.0905116	-0.0362087	-0.779174	-0.673162	-0.246295	-0.840015		-0.0614322	0.0939874	0.0898159	-0.266348	0.164734	-0.23209	-0.00191857	0.498747	0.0568329	0.291896	0.34904	0.487847	-0.0335067
	Peak-4121	-0.544812	0.846267	0.607513	1.50935	0.126906	0.34262	1.14516	-0.544283	1.38657	0.894935	-0.170327	1.28964	0.34262		1.77829	-0.77545	-1.55293	1.38716	0.319625	1.65417	0.0951723	0.506691	1.70069	1.24481	1.24911	1.51412	1.04086
	Peak-4388	-0.172499	0.632294	0.416792	1.33779	0.0558498	0.0545351	1.40714	-0.683958	1.17502	-0.346363	-0.464117	0.967782	0.0545351		1.5419	-0.387385	-1.97172	0.994986	-0.229674	1.21165	0.5165	0.0215508	1.4276	0.89452	0.955128	1.36789	0.653854
	Peak-8292	-1.07806	1.4346	1.50738	1.60289	0.956332	1.06265	1.09211	0.87061	1.6173	1.17345	1.00581	1.5391	1.06265		1.02482	-0.928794	-1.39144	1.06973	0.363934	0.906326	0.00232174	0.911205	1.04456	0.856793	1.02372	1.2327	1.03376
	Peak-7763	0.254454	-0.921968	-1.36362	-1.32653	-1.17823	-0.623391	-1.66484	0.601212	-1.25523	-0.73176	-0.343369	-1.21109	-0.623391		-0.924111	1.1981	0.469303	-1.67939	-0.628377	-1.06547	-0.318461	-0.41646	-1.36297	-0.566788	-0.794857	-1.04417	-1.27648
	Peak-735	0.399829	-1.0208	-1.43671	-1.34034	-1.23602	-0.752574	-1.55456	0.46839	-1.2897	-0.873152	-0.500387	-1.27464	-0.752574		-0.92963	1.30908	0.395432	-1.71251	-0.801618	-1.11928	-0.116362	-0.469515	-1.32301	-0.665309	-0.876465	-1.0538	-1.38146
	Peak-919	0.153482	-0.259956	-0.018292	-0.431938	-0.233275	-0.35279	0.708764	0.59905	0.395763	-0.411327	-0.0241069	0.141803	-0.35279		-0.523248	0.0820788	0.0861887	-0.361548	-0.270125	-0.690619	0.246994	0.704265	-0.147387	-0.110956	-0.0159336	-0.177137	-0.309003
	Peak-765	-1.12306	1.25318	0.881898	1.25779	0.776095	0.853842	0.838618	0.547595	1.35472	1.07473	0.358101	1.3188	0.853842		1.25567	-0.890611	-1.12745	1.07603	0.726275	1.12705	-0.472116	1.23793	1.19669	1.27997	1.28932	1.33223	0.932533
	Peak-1716	-1.23475	1.32695	1.29768	1.28474	0.744795	1.1173	0.505226	1.14817	1.34206	1.25283	1.16319	1.33366	1.1173		0.506577	-1.03059	-0.183266	0.640018	0.976871	0.451322	-0.901017	0.80019	0.396199	1.01266	1.06121	0.895313	0.877504
	Peak-3163	-0.543442	1.03718	0.822403	1.4827	0.405881	0.442627	1.34725	-0.169799	1.37908	0.664641	0.0441601	1.22043	0.442627		0.81328	-0.107925	-1.757	0.413776	-0.502903	0.499553	0.618418	0.0208789	0.663322	-0.251533	0.374131	0.740889	0.30185
	Peak-3896	0.749914	-1.01266	-1.00269	-0.579229	-1.04542	-1.00247	-0.118694	0.289469	-0.644464	-1.23057	-0.469055	-0.872349	-1.00247		-0.0176564	-0.360825	0.49508	-0.2323	0.173241	-0.123264	-0.313429	0.40332	0.0247282	0.419903	0.434068	0.455336	0.116982
	Peak-3962	0.769654	-1.03264	-1.01133	-0.593763	-1.03809	-1.01623	-0.122519	0.251558	-0.662091	-1.25199	-0.47512	-0.889396	-1.01623		-0.0405574	-0.343078	0.536536	-0.256743	0.16904	-0.14204	-0.318466	0.371833	-0.0044268	0.408604	0.418619	0.434765	0.0969734
	Peak-4941	-0.504094	0.730593	0.627096	1.39698	0.0946533	0.338764	0.991134	0.146191	1.26742	0.576088	0.0135874	1.08801	0.338764		1.56225	-1.05545	-1.16209	1.32104	0.594817	1.47887	-0.237883	1.43633	1.58388	1.41017	1.46157	1.64997	1.21516
	Peak-6853	-0.146541	0.205853	0.218655	1.21001	-0.555352	0.23644	1.03715	-0.303979	0.955291	-0.119628	-0.544825	0.706017	-0.23644		1.50916	-0.555531	-1.65347	1.05443	0.0499189	1.28609	0.162518	0.831342	1.47766	1.17006	1.19868	1.51027	0.821837
	Peak-4172	0.161371	0.178414	0.209252	1.20391	-0.533382	0.242883	1.0373	-0.308743	0.950209	-0.0929541	-0.569858	0.695489	-0.242883		1.55783	-0.561593	-1.69114	1.08769	0.0480546	1.32838	0.181448	0.802716	1.51007	1.17211	1.20027	1.5175	0.83762
	Peak-6839	-0.921877	1.30748	1.59291	1.44511	1.26617	1.23163	0.856438	0.155271	1.38644	1.31404	1.07053	1.44338	1.23163		1.71116	-1.06769	-1.32396	1.62507	0.563192	1.71887	0.0330177	0.311835	1.67674	1.14937	1.2129	1.42694	1.31332
	Peak-8200	0.154256	0.171118	0.189305	1.20291	-0.539185	0.248393	1.0319	-0.341896	0.949508	-0.0947622	-0.584243	0.695814	-0.248393		1.54707	-0.573016	-1.68762	1.09732	0.0577999	1.32271	0.180006	0.809914	1.51551	1.17715	1.20933	1.52755	0.843633
	Peak-8275	-0.129555	0.149364	0.184239	1.18479	-0.509439	0.228954	0.985693	-0.289764	0.938012	-0.097149	-0.53288	0.688271	-0.228954		1.54038	-0.558225	-1.6712	1.06359	0.0558392	1.3041	0.161264	0.802949	1.49165	1.17866	1.20547	1.51697	0.822627
	Peak-4384	-0.0784856	0.44041	0.580279	1.20681	0.102103	0.0636013	1.26035	0.134952	1.06291	-0.109919	0.0162601	0.800926	0.0636013		-0.0416708	0.153272	-0.957444	-0.11159	-0.581901	-0.268874	0.566269	-0.114991	-0.0490289	-0.148364	-0.00801466	0.276739	-0.103882
	Peak-576	-0.911004	1.34443	1.71639	0.995439	1.54118	1.40845	0.522758	0.924176	1.01712	1.11409	1.44988	1.12311	1.40845		0.136479	-0.787841	0.454545	0.691171	1.04463	0.391029	-0.791541	1.36032	0.286907	0.538543	0.556697	0.29405	0.72621
	Peak-1650	-1.31618	1.59568	1.83117	1.517	1.75402	1.47109	1.1146	0.988132	1.60932	1.27198	1.38655	1.60465	1.47109		1.42399	-1.80032	-0.453724	1.70871	1.39941	1.52004	-0.70136	1.46595	1.48467	1.42894	1.57665	1.57251	1.73702
	Peak-6109	-0.483736	0.728951	0.719982	1.35889	0.302087	0.330612	1.22757	0.227679	1.27665	0.481231	0.13469	1.06989	0.330612		0.516292	-0.249056	-1.40766	0.417324	-0.287435	0.296694	0.384006	0.444548	0.528534	-0.318106	0.4639	0.753413	0.383543
	Peak-7704	0.980712	-0.953052	-0.619264	-0.137696	-0.82429	-0.896022	0.361313	-0.271048	-0.32644	-1.04043	-0.729851	-0.592151	-0.896022		-0.967187	1.15765	0.0297421	-1.12251	-0.939712	-1.17091	0.417049	-0.681729	-0.6821	-0.444037	-0.495249	-0.368391	-1.15753
	Peak-923	0.728737	-0.552291	-0.631705	0.49259	-0.950288	-0.903451	0.868426	-0.864494	-0.252023	-0.6701	-1.18599	-0.0476784	-0.903451		-0.0599086	0.628082	-1.17361	-0.412333	-1.07682	-0.30187	0.893837	0.00329456	0.0499576	-0.327686	-0.240523	-0.148971	-0.493906
	Peak-3370	0.483885	-0.639641	-0.71177	0.0890358	-1.38415	-0.598602	-0.649246	-0.178346	-0.16141	-0.334177	-0.746471	-0.305889	-0.598602		0.443109	0.455265	-1.36496	-0.147646	-0.38904	0.299057	-0.0738902	0.0772564	0.352221	0.68576	0.54568	0.641627	-0.212112
	Peak-7451	-0.80488	0.93673	1.00448	1.15627	0.920244	0.630326	1.15395	0.944241	1.22372	0.423659	0.911264	1.0543	0.630326		0.615329	-1.05999	0.239934	0.666736	0.866069	0.759271	-0.686784	1.23646	0.787893	1.11851	1.131	1.10743	0.952213
	Peak-3165	-0.365996	0.622109	0.571231	1.32649	-0.0288976	0.174	1.14552	0.192081	1.22028	0.427573	-0.0004773	1.00435	0.174		0.386029	-0.262009	-1.13943	0.23137	-0.213094	0.156979	0.249267	0.537291	0.344532	-0.260396	0.400374	0.625157	0.312991
	Peak-619	-1.1461	1.31946	1.24059	1.15765	1.31612	1.27365	0.585577	0.3484	1.2113	1.39685	0.8533	1.35233	1.27365		1.4458	-0.942157	-0.530007	1.15611	0.849312	1.21066	-0.39139	0.897025	1.39844	1.24549	1.25297	1.29685	0.86276
	Peak-764	-0.35049	0.654652	0.720064	1.58894	0.388266	0.263057	1.43428	-0.489475	1.44797	-0.592069	-0.155992	1.25593	0.263057		1.8531	-0.906194	-1.70434	1.57064	0.252951	1.71694	0.330418	0.751428	1.87167	1.17123	1.26056	1.63212	1.1748
	Peak-271	0.810339	-0.77413	-0.739657	0.255331	-1.02766	-0.974223	0.559589	-0.49361	-0.0340063	-0.88689	-1.06532	-0.277793	-0.974223		0.940904	0.225449	-1.70455	0.407449	-0.847683	0.620573	0.929889	0.294533	1.0454	0.394375	0.46043	0.976214	0.071022
	Peak-6216	0.708313	-0.637512	-0.564488	0.41485	-0.929973	-0.856072	0.650142	-0.397364	-0.191942	-0.742385	-0.939931	-0.118118	-0.856072		1.08832	0.0721175	-1.83815	0.589628	-0.739074	0.775872	0.880052	0.38249	1.1583	0.49046	0.571923	1.0832	0.253079
	Peak-5598	0.316614	-0.217588	-0.275762	-0.564114	-0.452987	0.631399	1.20953	-0.288989	0.503282	-0.410671	-0.730639	0.22742	-0.631399		-0.00237045	0.351981	-0.737521	-0.320989	-0.530718	-0.388204	0.480996	0.196608	0.143177	-0.00175172	-0.0617659	0.317368	-0.497561
	Peak-2396	0.659278	-0.599398	-0.527336	0.471225	-0.855546	-0.808645	0.694774	-0.411889	-0.251974	-0.690538	-0.931872	-0.0560625	-0.808645		1.14425	0.0431008	-1.86509	0.651609	-0.722915	0.836235	0.896035	0.374072	1.21758	0.512327	0.596432	1.1157	0.292046
	Peak-5344	-0.313701	0.465303	0.323611	1.29441	-0.0714649	0.0032185	1.19832	-0.227834	1.20766	-0.398948	-0.288096	0.996534	-0.0032185		0.250343	-0.349468	-0.799796	0.252932	0.0717482	-0.0548997	0.175535	0.455265	0.305352	-0.253569	0.39904	0.593866	0.310918
	Peak-4631	-0.758841	1.19686	1.26132	1.67195	0.735575	0.780674	1.25791	0.435453	1.57598	0.866813	0.621558	1.42825	0.780674		1.51419	-0.686652	-1.8863	1.24734	0.0968943	1.31817	0.54208	0.653353	1.58597	0.928878	1.0663	1.51516	0.9557
	Peak-1875	0.393738	-0.315631	-0.161488	-0.578572	-0.415527	-0.586115	1.17142	-0.283766	0.496685	-0.353545	-0.670958	-0.231634	-0.586115		0.522319	0.20345	-1.29747	0.0929512	-0.373199	0.140401	0.276703	0.826999	0.595242	0.508887	0.528665	0.778674	-0.138164
	Peak-5290	0.745021	-0.943594	-0.869111	-0.249373	-1.0067	-0.998913	0.21208	0.0387279	-0.359792	-1.11328	-0.566412	-0.633366	-0.998913		0.0772688	0.474362	-0.183449	-0.580481	-0.582177	-0.312778	-0.19929	-0.018473	-0.0366984	0.254849	-0.191284	-0.383744	-0.491715
	Peak-4757	-1.01096	1.02662	0.697837	1.35119	0.274201	0.676736	0.425566	0.40957	1.32757	1.08554	0.441249	1.30107	0.676736		1.72424	-1.36842	-1.24398	1.44687	0.630283	1.68815	-0.144653	1.07366	1.42641	1.1051	1.21475	1.39878	1.50348
	Peak-5084	-0.631625	0.680348	0.49007	1.22667	-0.0659618	0.286094	0.713932	0.482969	1.1728	0.565074	0.279014	1.00243	0.286094		0.149897	-0.703592	0.0597592	0.199337	0.459522	0.151969	-0.492126	0.889454	0.160224	0.609176	0.691214	0.669264	0.599889
	Peak-1282	-0.761193	0.885812	0.696513	1.35494	0.115712	0.463304	0.783222	0.408121	1.30875	0.778884	0.382181	1.17419	0.463304		0.281687	-0.848232	0.118329	0.358245	0.613016	0.309179	-0.618859	0.848043	0.254301	0.762717	0.834455	0.780828	0.761897
	Peak-2342	1.36021	-1.22665	-1.09897	0.0708277	-1.01768	-1.35571	0.762272	-1.64355	-0.350682	-1.31751	-1.65646	-0.656144	-1.35571		0.640702	0.714811	-1.50428	-0.0625981	-1.21393	0.297147	1.14901	-0.318647	0.686702	-0.0255496	-0.00412705	0.515544	-0.398492
	Peak-936	0.127035	-0.444919	-0.358463	-0.0556133	-0.300612	0.362645	0.1183	0.635818	0.0405211	0.394175	0.369805	0.113074	-0.362645		-0.173201	-0.934373	1.25818	0.0208737	1.06079	-0.014137	-1.14275	1.38591	-0.060572	0.789623	0.77547	0.500012	0.547679
	Peak-849	0.0506302	-0.517436	-0.420111	-0.0983018	-0.346015	0.425763	0.100566	0.603352	0.0170584	-0.492275	0.317256	0.183506	-0.425763		-0.188021	-0.881034	1.24845	-0.0664781	0.993445	-0.0479041	-1.08795	1.33764	-0.0804207	0.744705	0.731028	0.472889	0.496299
	Peak-279	0.300764	-0.132687	0.0824423	0.849019	-0.223618	0.481046	1.28158	-0.0203289	0.740941	-0.386706	-0.381954	0.428479	-0.481046		0.422767	-0.410017	-0.820801	0.346846	0.250757	0.209665	0.477017	0.873941	0.536663	-0.176321	0.371583	0.702389	0.392106
	Peak-5157	1.08501	-1.12386	-1.01287	0.685701	-0.933491	-1.09468	-0.079885	-0.426678	-0.834715	-1.39976	-0.784896	-1.03513	-1.09468		-0.976862	1.4316	0.235942	-1.37132	-1.53619	-1.21145	1.1717	-0.984455	-0.694497	-1.07969	-1.09569	-0.744788	-1.4879
	Peak-7312	1.13527	-1.0822	-0.889919	-0.115899	-0.771512	-1.33861	1.23514	-1.09773	-0.0269016	-1.21319	-1.38762	-0.372111	-1.33861		0.206658	0.172675	-0.95054	-0.0222371	-0.915948	-0.0476991	1.13922	-0.210106	0.362536	-0.391899	-0.204805	0.299301	-0.105319
	Peak-6127	0.185157	-0.49167	-0.598939	-0.119467	-0.548274	0.6596	0.671001	-0.216171	0.164825	-0.374276	-0.661954	-0.0280807	-0.6596		0.16321	0.0216812	-0.457494	-0.313096	-0.0547519	-0.142061	-0.325116	1.01694	0.0829326	0.293462	0.268397	0.224153	-0.17202
	Peak-6672	-1.39432	1.50549	1.61767	1.48336	1.20893	1.43295	0.62987	1.26298	1.53704	1.49653	1.42168	1.58177	1.43295		1.58359	-1.36155	-0.735537	1.40766	1.26199	1.67032	-0.976354	1.36198	1.37619	1.63656	1.58996	1.46984	1.50833
	Peak-6483	-1.41542	1.52969	1.62452	1.48922	1.1869	1.45097	0.597436	1.33353	1.54262	1.51954	1.42875	1.59066	1.45097		1.59898	-1.30558	-0.768826	1.41573	1.19076	1.6765	-0.886551	1.29866	1.42952	1.62265	1.57395	1.48723	1.45817
	Peak-574	-1.2194	1.37918	1.4372	1.54902	0.931481	1.18442	0.823217	1.07433	1.55262	1.30707	1.17039	1.52925	1.18442		1.6594	-1.26258	-0.958522	1.39792	1.07187	1.69279	-0.788233	1.26598	1.46136	1.6133	1.57404	1.53671	1.44583
	Peak-840	-0.567866	0.717302	0.616122	1.10351	0.441915	0.318805	1.16311	0.417465	1.11228	0.346594	0.213249	0.914725	0.318805		0.227764	-0.320331	-0.896637	0.267903	0.0658269	-0.0371152	0.177043	0.538787	0.359069	0.313712	0.447056	0.648138	0.256693
	Peak-3648	0.411833	-0.429374	-0.565939	-0.555422	-0.530627	-0.315516	-0.728555	0.0013699	-0.625012	-0.582527	-0.766968	-0.668575	-0.315516		-0.229311	0.402916	0.106645	-0.238087	-0.216628	-0.14288	0.129179	-1.01292	-0.190729	-0.234306	-0.29695	-0.310404	-0.243184
	Peak-6422	-1.26075	1.66783	1.86149	1.56909	1.40562	1.44397	0.840811	1.3257	1.60395	1.29315	1.49283	1.581	1.44397		1.22447	-1.23342	-1.05062	1.18057	0.662313	1.14446	-0.277168	1.87236	1.19283	1.06866	1.23033	1.36988	1.27747
	Peak-3538	-1.58803	1.50788	1.64421	1.13509	1.81731	1.6531	0.255997	1.23041	1.31267	1.50474	1.58663	1.45863	1.6531		0.422636	-1.29255	0.398134	1.092	1.16642	0.691908	-0.576173	0.781918	0.689457	0.689475	0.804534	0.677348	1.07517
	Peak-5172	1.04997	-1.23422	-1.05273	-0.267332	-1.05493	-1.24711	0.39755	-0.538868	-0.415548	-1.29255	-1.03169	-0.720899	-1.24711		-0.580228	0.756167	-0.339721	-0.800225	-1.04932	-0.809828	0.757527	-0.564371	-0.436967	-0.55815	-0.497203	-0.2033	-0.75757
	Peak-2452	-0.8276	0.387404	0.516307	-0.105972	1.73909	0.778216	0.509162	0.0825052	0.181044	-0.398793	0.736688	0.32637	0.778216		-0.355059	-0.903317	1.64227	0.332867	1.30288	0.0657096	-0.942813	1.49561	0.027995	0.301557	0.35642	0.00395317	0.528259
	Peak-2318	-0.82515	0.377502	0.502692	-0.115771	1.73584	0.777507	0.489262	0.0662942	0.170685	-0.396864	0.719902	0.31842	0.777507		-0.358172	-0.89896	1.64232	0.339542	1.29383	0.0719683	-0.919091	1.48104	0.0153863	0.292287	0.351417	0.0075062	0.518444
	Peak-6479	-0.866652	0.450914	0.592427	-0.0362411	1.78979	0.84609	0.50905	0.115257	0.243548	0.463412	0.772761	0.392026	0.84609		-0.358613	-0.917851	1.64339	0.349543	1.31161	0.0635057	-0.936302	1.47802	0.0249091	0.29309	0.352888	0.00104628	0.537682
	Peak-4637	0.0625031	0.179645	0.192331	1.10435	-0.199461	0.220996	1.20845	-0.199544	0.939463	-0.0647236	-0.386283	0.656857	-0.220996		1.51071	-0.522209	-1.8129	1.12578	0.163801	1.29366	0.519923	0.527948	1.56837	0.970775	1.05315	1.49262	0.798721
	Peak-2374	-1.37731	1.67436	1.74999	0.827431	1.83704	1.69769	0.104223	1.78036	0.990655	1.06359	1.74799	1.09033	1.69769		0.783447	-0.731678	0.189131	0.356783	0.395069	0.544356	-0.141561	0.684943	0.385891	0.237067	0.322975	0.358558	0.582366
	Peak-4630	0.0814383	0.163634	0.178918	1.10231	-0.213399	0.244057	1.22662	-0.221187	0.936587	-0.0864657	-0.410842	0.648832	-0.244057		1.4855	-0.489535	-1.78771	1.08633	0.19103	1.25535	0.536441	0.518433	1.55162	0.955074	1.03607	1.48088	0.756862
	Peak-8201	0.197849	-0.11371	0.0217233	0.757923	-0.248463	0.391888	1.07548	0.0962246	0.652631	-0.358184	-0.322076	0.356285	-0.391888		0.493593	-0.132371	-1.11005	0.186191	-0.443268	0.255816	0.482064	0.617788	0.57367	-0.316257	0.434208	0.784035	0.210063
	Peak-8291	-1.11169	1.6808	1.74351	1.67373	1.25149	1.27075	1.16476	0.761238	1.66155	1.25521	1.08793	1.61931	1.27075		0.593456	-0.566325	-1.37355	0.785269	0.0522409	0.485773	0.405125	0.285069	0.627954	-0.220486	0.43039	0.702501	0.722665
	Peak-1461	-1.73574	1.67088	1.54151	1.04609	1.66145	1.61606	0.295605	1.90372	1.28709	1.3173	1.72549	1.37147	1.61606		0.655659	-1.27972	0.399496	0.800453	1.56311	0.770153	-1.40909	2.15736	0.703634	1.41745	1.38088	1.04632	1.05313
	Peak-7305	-1.33088	1.08278	1.08899	-1.11122	1.8894	1.13712	1.14951	0.383896	1.31965	0.894832	1.02565	1.2965	1.13712		0.755165	-1.38021	0.128417	1.2263	1.06079	0.973714	-0.426232	0.0698678	0.915565	0.823562	0.939896	0.924441	1.2437
	Peak-282	-1.49361	1.83776	1.82339	1.43533	1.34706	1.57617	0.608505	1.70342	1.54133	1.46761	1.59648	1.57551	1.57617		1.1905	-1.40885	-0.479348	1.11382	1.32343	1.22102	-1.19476	1.86073	1.01805	1.61681	1.61195	1.43196	1.41237
	Peak-3422	-0.565594	1.00624	1.10944	1.64506	0.363549	0.620424	1.12256	-0.0518577	1.49278	1.06423	0.307908	1.42244	0.620424		1.76123	-0.909256	-1.47454	1.50464	0.522503	1.67573	-0.0727675	0.812521	1.73532	1.35096	1.36545	1.57368	1.16742
	Peak-2389	-0.580656	1.02972	1.10102	1.65328	0.336938	0.617934	1.14149	0.0108894	1.50504	1.06106	0.314741	1.42773	0.617934		1.81498	-0.948362	-1.58166	1.5626	0.503583	1.72133	-0.0258094	0.849921	1.77565	1.34576	1.37794	1.6091	1.22777
	Peak-3299	-0.567794	1.01383	1.11848	1.63996	0.351231	0.623852	1.11939	0.0157087	1.48706	1.06631	0.352741	1.41815	0.623852		1.77894	-0.940482	-1.51489	1.54613	0.527075	1.69282	-0.0532025	0.824199	1.76167	1.35458	1.37956	1.59847	1.20148
	Peak-2331	-0.512469	0.958588	1.07151	1.62508	0.280253	0.563614	1.12726	-0.0708723	1.46326	1.02975	0.283234	1.388	0.563614		1.79208	-0.91826	-1.52554	1.53333	0.492418	1.69903	-0.0234776	0.820123	1.76178	1.33392	1.35779	1.58561	1.18693
	Peak-2648	-1.30725	1.35025	1.11641	1.3723	0.855385	0.977057	0.883413	1.06038	1.47828	1.11735	0.962403	1.42356	0.977057		1.6596	-1.30109	-0.909486	1.38674	1.00985	1.57415	-0.641737	1.81487	1.58129	1.61732	1.63395	1.67825	1.34038
	Peak-3678	-1.42584	1.43244	1.20309	1.35976	1.01611	1.10925	0.794182	1.23277	1.49247	1.18016	1.1282	1.45689	1.10925		1.63896	-1.31188	-0.871551	1.38912	1.02392	1.55633	-0.643382	1.83068	1.57515	1.60701	1.62779	1.67021	1.33947
	Peak-3618	-1.37138	1.36642	1.14238	1.36291	0.961099	1.04091	0.844044	1.13667	1.48574	1.12734	1.03428	1.4337	1.04091		1.65526	-1.33782	-0.887545	1.38607	1.04541	1.56707	-0.675421	1.84617	1.56891	1.62864	1.64925	1.68445	1.36068
	Peak-4888	-1.0923	1.30341	1.22655	1.64775	0.711356	1.01595	0.746715	0.470824	1.60317	1.33582	0.663597	1.58349	1.01595		1.86905	-1.61548	-1.6365	1.80714	0.830983	1.85861	-0.223085	1.26996	1.55472	1.19572	1.37797	1.54324	1.8729
	Peak-7142	0.384164	-0.599889	-0.850176	-0.248436	-0.775426	-0.791951	0.143563	0.24191	-0.261703	-0.917651	-0.685031	-0.496338	-0.791951		-0.645981	0.906662	-0.285906	-0.934698	-1.03379	-0.886684	0.622861	0.12093	-0.46598	-0.475282	-0.461967	-0.225247	-0.917308
	Peak-1887	-1.11681	0.931373	0.595236	1.16987	0.280555	0.647611	0.313488	0.799597	1.23261	0.980703	0.595212	1.18525	0.647611		0.952027	-1.29417	-0.437113	0.864725	0.745922	0.943157	-0.46154	1.33708	0.679992	0.770078	0.897157	0.909138	1.19957
	Peak-8283	0.260245	-0.28016	-0.222871	-0.639036	-0.373552	0.54641	1.12722	-0.341289	0.553543	-0.339728	-0.606141	-0.280462	-0.54641		-0.0403898	0.197337	-0.780705	-0.26206	-0.460924	-0.340052	0.372336	0.461996	0.0402941	-0.021971	-0.0739494	0.295197	-0.271828
	Peak-8225	0.263952	-0.297618	-0.250352	-0.603918	-0.387375	0.552046	1.08465	-0.301543	0.52144	-0.367657	-0.60936	-0.247399	-0.552046		-0.105697	0.229881	-0.730299	-0.318225	-0.476701	-0.405136	0.369215	0.445187	0.0300753	-0.0748364	-0.021062	0.230997	-0.313766
	Peak-8100	-0.660274	0.953779	0.93322	1.49449	0.57801	0.541975	1.27983	0.300883	1.43417	0.651422	0.37942	1.25145	0.541975		1.38084	-0.658888	-1.297	1.0066	0.186245	1.11157	0.15589	1.03247	1.48443	1.13112	1.19787	1.51215	0.722029
	Peak-6052	-0.0285356	0.0649969	-0.10264	0.948954	-0.464422	0.304211	0.865923	-0.410029	0.776987	-0.052245	-0.503341	0.529936	-0.304211		1.01373	-0.36699	-1.51897	0.611571	0.25394	0.801458	0.350252	0.486018	0.979859	0.729703	0.816936	1.16548	0.572908
	Peak-1281	-1.06732	1.56965	1.616	1.58167	0.894222	1.19629	0.758344	1.24333	1.53766	1.12018	1.15715	1.46345	1.19629		0.860424	-0.838989	-1.03898	0.861853	0.2022	0.777948	-0.0779922	1.11072	0.947028	0.757703	0.925282	1.16796	0.93144
	Peak-4252	-1.33366	1.85129	2.027	1.3931	1.43774	1.65079	0.436736	1.64631	1.44219	1.41358	1.70244	1.50044	1.65079		0.703258	-1.19858	-0.574973	1.07371	0.649463	0.766866	-0.217437	1.3772	0.830811	0.71713	0.923682	1.01749	1.20737
	Peak-2035	0.920988	-1.16455	-1.3747	-0.655321	-1.20619	-1.29236	0.105507	-0.399774	-0.710019	-1.31221	-1.2157	-0.951708	-1.29236		-0.908766	1.28325	0.251273	-1.4788	-1.08606	-1.24991	0.525629	-0.267993	-0.781939	-0.642305	-0.732503	-0.582938	-1.48423
	Peak-7968	-0.677807	0.98789	0.893532	1.58293	0.567496	0.538081	1.32972	-0.187769	1.53105	0.949653	-0.00707971	1.42885	0.538081		1.94801	-1.05884	-1.78347	1.68645	0.389534	1.78193	0.23706	0.792728	1.88731	1.22092	1.32792	1.66845	1.32066
	Peak-7904	-0.976576	1.14835	1.54176	0.976736	1.10189	1.08649	0.519892	1.79459	1.07759	0.771997	1.57723	1.02431	1.08649		0.120685	-1.13658	0.457654	0.639163	1.05292	0.291707	-0.792702	1.8174	0.472446	0.869252	0.976569	0.842646	0.868998
	Peak-8035	-0.974046	1.13513	1.57661	0.974186	1.14178	1.11317	0.497177	1.77559	1.07257	0.795751	1.61931	1.02839	1.11317		-0.103791	-1.03805	0.603903	0.473914	0.999618	0.0758578	-0.781608	1.70973	0.245783	0.683989	0.799857	0.636489	0.744733
	Peak-5859	-0.936345	1.09282	1.54288	0.904982	1.10407	1.074	0.475673	1.79331	1.01022	0.7583	1.60617	0.971465	1.074		-0.180792	-0.975257	0.647008	0.419967	0.964411	0.00620959	-0.757928	1.70691	0.189141	0.620187	0.734458	0.565865	0.677847
	Peak-6317	0.497831	-0.783608	-0.730089	-0.199541	-0.98013	-0.848873	0.131458	0.404867	-0.248802	-0.872704	-0.334404	-0.491533	-0.848873		-0.360734	-0.225914	0.437675	-0.349547	0.0755779	-0.431838	-0.248631	0.40077	-0.252631	0.186633	0.243195	-0.250839	-0.0108765
	Peak-7310	1.01274	-1.01714	-1.00363	0.175671	-1.16575	-1.12675	0.212525	-0.572688	-0.397889	-1.19667	-1.1021	-0.685956	-1.12675		-0.234381	0.85325	-0.979962	-0.63718	-1.28438	-0.522073	1.02566	-0.236986	-0.173568	-0.56512	-0.487507	-0.086711	-0.695233
	Peak-2410	0.0838949	0.0693325	0.243072	0.939889	-0.161622	0.0305361	0.517993	0.172542	0.852776	0.217015	-0.115318	0.675277	-0.0305361		1.1841	-1.31338	-0.650974	1.35413	0.849481	1.20965	-0.307233	1.10827	1.3554	1.2081	1.33333	1.46868	1.29063
	Peak-7627	-1.79688	1.80282	1.64663	1.36758	1.41141	1.67276	0.309939	1.84958	1.53161	1.57945	1.76561	1.60835	1.67276		1.46864	-1.35169	-0.457041	1.31837	1.23615	1.52546	-0.932195	1.77878	1.41001	1.65212	1.62311	1.53642	1.38688
	Peak-4944	-1.97795	1.68156	1.55764	-0.883716	2.14865	1.87149	0.198524	1.45111	1.19727	1.49737	1.87312	1.36677	1.87149		0.267568	-1.51972	1.17889	0.89409	1.92734	0.667169	-1.68178	1.85419	0.524346	1.3959	1.36099	0.898243	1.22242
	Peak-495	-2.00296	1.75333	1.55974	0.950075	2.02511	1.84879	0.195608	1.49901	1.2515	1.52402	1.85023	1.41032	1.84879		0.380199	-1.65425	1.09207	0.963616	1.99185	0.797301	-1.73314	1.92071	0.56797	1.45529	1.42433	0.956757	1.35447
	Peak-4916	1.07266	-1.14536	-1.19938	-0.336572	-1.11616	-1.32395	0.557287	-0.846851	-0.467963	-1.27393	-1.37868	-0.756574	-1.32395		-0.680234	1.2079	-0.205453	-1.24422	-1.21362	-1.06751	0.759278	-0.39409	-0.541455	-0.599196	-0.633895	-0.365759	-1.32665
	Peak-6810	-0.293814	0.845213	1.37461	0.972067	0.675951	0.708034	0.702462	1.2471	0.868212	0.29707	0.979819	0.727492	0.708034		0.545583	-0.645275	-0.710271	0.581291	0.0399127	0.431458	0.232075	1.52174	0.682619	-0.368291	0.569244	0.812002	0.64981
	Peak-6750	-0.264503	0.805578	1.33991	0.954744	0.652332	0.674419	0.700467	1.21519	0.847214	0.261714	0.935356	0.701635	0.674419		0.491449	-0.625154	-0.672621	0.541459	0.0375524	0.386091	-0.220422	1.48871	0.650595	-0.362124	0.55868	0.796268	0.614835
	Peak-3492	-1.35159	1.22681	1.09593	0.412019	1.24919	1.54343	-0.667586	1.10414	0.559798	1.31123	1.32125	0.811263	1.54343		0.648653	-1.3968	0.62509	0.927048	1.64803	0.986318	-1.40063	1.03578	0.367372	0.964285	0.936244	0.495669	1.35124
	Peak-5600	-1.4841	1.2176	1.12424	0.362039	1.44257	1.70399	-0.882859	1.28962	0.538261	1.39136	1.42534	0.824304	1.70399		0.630208	-1.41085	0.682187	0.898792	1.73394	0.967668	-1.52503	1.03693	0.344102	1.04465	1.00563	0.524778	1.35396
	Peak-4241	-1.81803	1.51796	1.34547	0.61539	1.68151	1.96001	-0.796854	1.9058	0.824337	1.44993	1.81025	1.04835	1.96001		0.715157	-1.61149	0.791906	0.87964	1.85218	1.02464	-1.6511	1.35961	0.446144	1.24412	1.20675	0.737858	1.43897
	Peak-5025	-1.50711	1.7609	1.74231	1.41721	1.27644	1.61114	0.142844	1.69351	1.48354	1.48334	1.61429	1.54215	1.61114		1.66567	-1.35541	-1.29797	1.61101	0.609834	1.69067	-0.00405214	0.654458	1.49738	1.02039	1.15663	1.36971	1.54115
	Peak-7467	0.64222	-0.895302	-0.783819	-0.327625	-0.775752	-0.879924	-0.0509773	0.416049	-0.373957	-1.11328	-0.566825	-0.630649	-0.879924		-0.619789	0.490981	0.222452	-0.828657	-0.561632	-0.8331	0.245789	0.652741	-0.387812	-0.215225	-0.181657	-0.0421834	-0.669893
	Peak-4170	-0.81913	0.549313	0.289251	0.505121	-0.223346	0.288638	0.0530844	1.63193	0.61159	0.408622	0.775417	0.529114	0.288638		1.32584	-1.24688	-0.67515	1.09577	1.00333	1.3073	-0.804057	2.15028	1.22211	1.4798	1.49643	1.46179	1.27445
	Peak-2660	-0.604699	0.34561	0.105357	0.499535	-0.368889	0.084373	0.162142	1.36602	0.561496	0.210205	0.495936	0.431086	0.084373		1.23142	-1.17096	-0.601833	0.999271	0.91886	1.18311	-0.732691	2.17097	1.16827	1.40477	1.4328	1.42008	1.16928
	Peak-5855	-1.24951	1.46097	1.1184	1.49575	0.604725	1.0648	0.441724	0.883738	1.49232	1.29676	0.796724	1.48591	1.0648		1.68421	-1.57716	-1.14577	1.53668	0.870301	1.70014	-0.354383	1.37851	1.43534	1.23426	1.3635	1.49062	1.67574
	Peak-3560	-0.152587	0.217866	-0.00408099	0.848659	-0.336349	0.323121	1.21214	-0.22925	0.825454	-0.127576	-0.294232	0.631753	-0.323121		0.664143	-0.404218	-0.855152	0.535253	0.32387	0.591421	-0.106361	0.749609	0.830836	0.747919	0.753742	0.865787	0.374755
	Peak-5089	0.187646	0.164561	0.0499248	0.855575	-0.54987	0.506295	1.37292	-0.578488	0.753574	-0.0131451	-0.464285	0.54608	-0.506295		0.580776	-0.286619	-0.872696	0.5059	0.324822	0.575475	-0.165087	0.687964	0.703566	0.66692	0.646327	0.695855	0.340675
	Peak-5384	-0.24778	0.16674	-0.0566611	0.782186	-0.220723	0.265437	1.06324	-0.0616868	0.787526	-0.0752826	-0.190472	0.588318	-0.265437		0.624892	-0.382235	-0.76632	0.433499	0.265946	0.535767	-0.0870197	0.716866	0.799792	0.741902	0.744739	0.875391	0.31219
	Peak-3335	-0.202475	0.138422	-0.0344988	0.824906	-0.218776	0.28794	1.13633	-0.0913127	0.816505	-0.0596523	-0.211283	0.607392	-0.28794		0.591098	-0.317051	-0.862982	0.396013	0.182861	0.482072	-0.0181726	0.691972	0.769801	0.686632	0.698034	0.850071	0.263929
	Peak-1454	-0.219368	0.161129	-0.0335572	0.828254	-0.259227	0.278784	1.09699	-0.0381883	0.817548	-0.0845463	-0.1833	0.612447	-0.278784		0.587798	-0.30616	-0.88782	0.382009	0.155053	0.475857	-0.00161029	0.715001	0.762413	0.671814	0.684807	0.845542	0.257444
	Peak-4606	-1.11301	1.12506	0.953093	1.49309	0.637911	0.833864	0.830503	0.351196	1.50416	1.15299	0.565621	1.44761	0.833864		1.73834	-1.65623	-1.05738	1.55359	1.12244	1.78266	-0.719549	1.37008	1.46424	1.55699	1.62479	1.64985	1.76015
	Peak-4255	-0.169175	0.174643	0.238621	0.71531	-0.067769	0.027645	0.686913	0.836096	0.660641	0.151172	0.205644	0.413986	0.027645		0.572127	-0.365373	-0.929484	0.261295	0.0351755	0.328001	-0.00589269	1.13981	0.534756	0.607814	0.68804	0.876358	0.389758
	Peak-4694	-0.94766	0.911788	0.752377	1.42656	0.47092	0.646398	0.83391	0.314702	1.4172	0.947697	0.341378	1.31711	0.646398		1.54444	-1.55804	-0.877166	1.34257	1.06723	1.57426	-0.7359	1.26284	1.29983	1.48553	1.54459	1.56015	1.60327
	Peak-2785	-0.95804	0.919832	0.754663	1.39614	0.467432	0.634715	0.85223	0.366914	1.39917	0.919835	0.401131	1.29466	0.634715		1.51033	-1.5245	-0.91632	1.29376	1.03555	1.53763	-0.741261	1.32226	1.25414	1.46733	1.5241	1.5367	1.57578
	Peak-5854	-0.951222	0.883988	0.750326	1.41227	0.517573	0.641484	0.858715	0.343986	1.41167	0.899254	0.403656	1.29965	0.641484		1.51786	-1.55275	-0.861352	1.31552	1.07044	1.5346	-0.748119	1.36936	1.28501	1.48734	1.54999	1.56274	1.5785
	Peak-6176	-0.801377	1.00611	1.06821	1.37724	0.674816	0.641783	1.13792	0.908529	1.38419	0.649771	0.701426	1.21408	0.641783		0.854759	-1.00744	-0.768891	0.697573	0.558568	0.772734	-0.429431	1.34834	0.68569	0.879823	0.984759	1.03935	1.01391
	Peak-5080	-1.25803	1.41783	1.30713	1.34589	0.781958	1.09296	0.617007	1.58795	1.41593	1.05451	1.23724	1.33656	1.09296		0.260222	-0.755998	-0.210071	0.148328	0.65717	0.170025	-0.793671	1.40743	0.052157	0.688905	0.740385	0.595521	0.603533
	Peak-7905	-1.38156	1.67296	1.50989	1.53194	1.06037	1.28367	0.744585	1.35415	1.6048	1.30504	1.22826	1.57599	1.28367		1.03062	-1.2364	-0.777856	1.00223	0.911073	0.933498	-0.656014	1.55731	0.999752	1.27548	1.36422	1.37772	1.14736
	Peak-4742	-1.54782	1.49988	1.31358	1.34042	1.16497	1.42651	0.110974	1.03291	1.4394	1.56585	1.21324	1.54875	1.42651		1.10782	-1.54375	-0.50999	1.29977	1.08436	1.42788	-0.628553	0.715512	0.847229	0.86616	0.963408	0.875194	1.63341
	Peak-2323	-1.53418	1.49616	1.30792	1.34514	1.13982	1.41217	0.115768	1.0205	1.43973	1.56082	1.20021	1.54704	1.41217		1.12246	-1.54311	-0.536663	1.31158	1.07044	1.44165	-0.609863	0.708985	0.857117	0.860315	0.960548	0.879319	1.64434
	Peak-6751	0.116734	-0.362463	-0.352545	-0.0726512	-0.472261	-0.477133	0.269571	0.82832	0.0921248	-0.599873	-0.131775	-0.144691	-0.477133		-0.0412569	-0.312685	0.0808753	-0.171288	0.133035	-0.193357	-0.253606	1.54008	0.0477561	0.353645	0.425221	0.462428	0.111927
	Peak-4132	-1.25198	1.67926	1.70164	1.57301	1.27899	1.39207	0.799424	0.802403	1.59224	1.47656	1.23521	1.64562	1.39207		1.69824	-1.23914	-1.02752	1.6205	0.943281	1.73495	-0.437399	1.37604	1.71761	1.50338	1.52008	1.60438	1.4106
	Peak-5338	-1.26821	1.68132	1.7209	1.57434	1.32604	1.4144	0.805856	0.807463	1.59955	1.4893	1.26	1.65602	1.4144		1.6959	-1.2868	-0.992648	1.65027	1.00551	1.74589	-0.485829	1.38494	1.7147	1.52363	1.54217	1.60832	1.44937
	Peak-3627	0.491063	-0.48979	-0.485545	-0.345396	-0.598316	-0.813914	1.09164	-0.286688	0.275666	-0.688928	-0.693542	-0.0232066	-0.813914		0.506905	0.211282	-1.07555	-0.113441	-0.411322	0.135183	0.217346	0.393506	0.488628	0.531729	0.505676	0.751789	-0.203308
	Peak-3758	0.447166	-0.455968	-0.476243	-0.345173	-0.590755	-0.794634	1.09311	-0.276941	0.285472	-0.66048	-0.683249	-0.00869288	-0.794634		0.496185	0.219326	-1.04475	-0.118426	-0.438218	0.127188	0.270394	0.36189	0.503689	0.498857	0.47966	0.744193	-0.221738
	Peak-599	-1.24031	0.918814	0.765428	1.14468	0.585744	0.843968	0.333649	1.19352	1.23434	0.944512	0.953096	1.16508	0.843968		1.21223	-1.44677	-0.64332	1.04854	0.977958	1.2338	-0.752517	1.54671	0.992955	1.28295	1.35552	1.34287	1.40457
	Peak-752	-1.23557	0.899158	0.729982	1.13825	0.568306	0.821142	0.319885	1.14187	1.22658	0.938748	0.924473	1.15887	0.821142		1.23977	-1.47504	-0.643741	1.08069	0.996115	1.26497	-0.754805	1.56237	1.0124	1.28925	1.36536	1.35231	1.43757
	Peak-6768	1.21402	-1.16232	-0.854191	-0.306814	-0.980898	-1.23359	0.603271	-0.301555	-0.463463	-1.34589	-0.921356	-0.761707	-1.23359		-0.356595	1.32429	-0.852752	-0.916614	-1.43563	-0.806543	1.04488	-0.549017	-0.175097	-0.487645	-0.512082	-0.119464	-1.22175
	Peak-6413	-1.50836	1.22622	1.2354	0.963255	0.895097	1.37246	-0.187367	1.871	1.10322	1.28797	1.63235	1.15649	1.37246		0.92511	-1.487	-0.104884	1.26803	1.4998	1.18049	-1.11941	2.09883	1.10135	1.45083	1.47474	1.27187	1.35733
	Peak-1149	-1.096	1.3682	1.7774	1.03554	1.86776	1.51475	0.640794	1.00353	1.1246	1.14337	1.64943	1.2201	1.51475		1.2616	-0.68447	-0.81596	0.781035	0.565648	1.01396	-0.464443	-0.0459716	0.672291	0.789747	0.779641	0.721711	0.863958
	Peak-2719	-1.11314	1.3799	1.78441	1.04552	1.88881	1.52911	0.647823	1.01028	1.1377	1.15259	1.6579	1.23271	1.52911		1.25902	-0.689873	-0.792792	0.77902	0.574072	1.00748	-0.464337	-0.0659763	0.676701	0.789883	0.780589	0.722934	0.856273
